# Supplementary material for: Integrated Whole-Genome Resequencing and Transcriptomic Analyses to Reveal Breed-Specific Selection Signatures of Cardiac-Related Genes in Wuzhishan Pigs
Source: Biology (Basel). 2026 Jul 22;15(14):1214. doi: 10.3390/biology15141214 (PMC13405548; doi:10.3390/biology15141214)
Supplement: Supplementary file 1 [file biology-15-01214-s001.zip]

Archive with 2 entries (2 files):
- Supplementary Figures revised-biology-4328068.pdf
- Supplementary Tables revised-biology-4328068.xlsx
