# Supplementary material for: Integrated Whole-Genome Resequencing and Transcriptomic Analyses to Reveal Breed-Specific Selection Signatures of Cardiac-Related Genes in Wuzhishan Pigs
Source: Biology (Basel). 2026 Jul 22;15(14):1214. doi: 10.3390/biology15141214 (PMC13405548; doi:10.3390/biology15141214)
Supplement: Supplementary file 1 [file biology-15-01214-s001.zip › Supplementary Tables revised-biology-4328068.xlsx]

## Sheet: Table S1
Table S1 The summary of whole-genome resequencing data from five pig breeds
Sample	Breeds	Total_Reads	Total_Bases (Gb)	Sequencing depth (×）	Clean_Reads (%)	Clean_Base (Gb)	Mapping Rate(%)	Read Length(bp)	GC (%)	Q20 (%)	Q30 (%)
WZS_pig_WGS_1	Wuzhishan pig	177814208	26.58	10.2231	177,774,828 (99.98%)	26.57	0.9979	149	43.7	98.61	95.71
WZS_pig_WGS_2	Wuzhishan pig	190074522	28.39	10.9192	190,032,572 (99.98%)	28.38	0.9975	149	43.5	98.79	96.26
WZS_pig_WGS_3	Wuzhishan pig	180758158	27.03	10.3962	180,709,898 (99.97%)	27.02	0.9977	149	43.38	98.72	96.05
WZS_pig_WGS_4	Wuzhishan pig	181069762	27.07	10.4115	181,028,912 (99.98%)	27.06	0.9962	149	43.41	98.75	96.11
WZS_pig_WGS_5	Wuzhishan pig	174348318	26.08	10.0308	174,303,594 (99.97%)	26.07	0.9973	149	42.82	98.59	95.64
WZS_pig_WGS_6	Wuzhishan pig	175226428	26.2	10.0769	175,183,912 (99.98%)	26.19	0.9979	149	44.36	98.67	95.89
WZS_pig_WGS_7	Wuzhishan pig	183705092	27.46	10.5615	183,655,620 (99.97%)	27.45	0.997	149	44.49	98.78	96.24
WZS_pig_WGS_8	Wuzhishan pig	175269690	26.2	10.0769	175,222,524 (99.97%)	26.2	0.9976	149	44.66	98.67	95.9
WZS_pig_WGS_9	Wuzhishan pig	187114746	27.97	10.7577	187,060,406 (99.97%)	27.96	0.998	149	44.27	98.76	96.18
WZS_pig_WGS_10	Wuzhishan pig	187621768	28.05	10.7885	187,574,080 (99.97%)	28.04	0.9976	149	42.63	98.85	96.43
WZS_pig_WGS_11	Wuzhishan pig	168864208	25.25	9.71154	168,823,352 (99.98%)	25.24	0.9921	149	42.97	98.53	95.46
WZS_pig_WGS_12	Wuzhishan pig	182737808	27.33	10.5115	182,692,448 (99.98%)	27.32	0.9977	149	43.1	98.79	96.24
WZS_pig_WGS_13	Wuzhishan pig	193625446	28.95	11.1346	193,574,356 (99.97%)	28.94	0.9973	149	43.57	98.78	96.22
WZS_pig_WGS_14	Wuzhishan pig	188333540	28.14	10.8231	188,285,464 (99.97%)	28.13	0.997	149	44.12	98.85	96.46
WZS_pig_WGS_15	Wuzhishan pig	166413802	24.88	9.56923	166,367,526 (99.97%)	24.87	0.9969	149	44.69	98.73	96.1
WZS_pig_WGS_16	Wuzhishan pig	173821232	25.93	9.97308	173,779,192 (99.98%)	25.93	0.9975	149	44.41	98.84	96.42
WZS_pig_WGS_17	Wuzhishan pig	175658602	26.25	10.0962	175,611,144 (99.97%)	26.25	0.9973	149	44.69	98.73	96.08
WZS_pig_WGS_18	Wuzhishan pig	185790784	27.78	10.6846	185,739,772 (99.97%)	27.77	0.9976	149	44.09	98.78	96.23
WZS_pig_WGS_19	Wuzhishan pig	185234304	27.68	10.6462	185,182,414 (99.97%)	27.67	0.9979	149	44.19	98.85	96.48
WZS_pig_WGS_20	Wuzhishan pig	188750440	28.22	10.8538	188,693,164 (99.97%)	28.21	0.9976	149	43.49	98.79	96.28
WZS_pig_WGS_21	Wuzhishan pig	186221164	27.83	10.7038	186,168,594 (99.97%)	27.83	0.9975	149	43.77	98.75	96.16
WZS_pig_WGS_22	Wuzhishan pig	183942964	27.51	10.5808	183,910,776 (99.98%)	27.5	0.9959	149	42.46	98.61	95.65
WZS_pig_WGS_23	Wuzhishan pig	188676280	28.21	10.85	188,629,724 (99.98%)	28.2	0.9919	149	44.28	98.79	96.26
WZS_pig_WGS_24	Wuzhishan pig	191327018	28.6	11	191,283,292 (99.98%)	28.6	0.9972	149	44.6	98.8	96.3
WZS_pig_WGS_25	Wuzhishan pig	174359210	26.07	10.0269	174,313,968 (99.97%)	26.07	0.9857	149	43.88	98.55	95.55
WZS_pig_WGS_26	Wuzhishan pig	191903260	28.68	11.0308	191,857,742 (99.98%)	28.67	0.997	149	43.05	98.83	96.36
WZS_pig_WGS_27	Wuzhishan pig	173028406	25.88	9.95385	172,987,476 (99.98%)	25.87	0.9968	149	43.27	98.67	95.89
WZS_pig_WGS_28	Wuzhishan pig	188614278	28.2	10.8462	188,566,622 (99.97%)	28.19	0.9969	149	43.61	98.75	96.14
WZS_pig_WGS_29	Wuzhishan pig	185323398	27.71	10.6577	185,269,654 (99.97%)	27.7	0.9973	149	44.38	98.82	96.38
WZS_pig_WGS_30	Wuzhishan pig	194539482	29.05	11.1731	194,492,392 (99.98%)	29.04	0.9978	149	43.85	99.07	97.12
TC_pig_WGS_1	Tunchang pig	185093920	27.69	10.65	185,093,920 (100.0%)	27.69	0.9965	149	42.98	99.55	97.92
TC_pig_WGS_2	Tunchang pig	187970238	28.1	10.8077	187,970,238 (100.0%)	28.1	0.9943	149	42.69	99.47	97.83
TC_pig_WGS_3	Tunchang pig	197118136	29.49	11.3423	197,118,136 (100.0%)	29.49	0.9924	149	42.68	99.66	98.43
TC_pig_WGS_4	Tunchang pig	192095528	28.72	11.0462	192,095,528 (100.0%)	28.72	0.9968	149	42.96	99.59	98.3
TC_pig_WGS_5	Tunchang pig	171357876	25.63	9.85769	171,357,876 (100.0%)	25.63	0.9973	149	42.97	99.59	98.22
TC_pig_WGS_6	Tunchang pig	206554670	30.89	11.8808	206,554,670 (100.0%)	30.89	0.9809	149	43.03	99.56	98.12
TC_pig_WGS_7	Tunchang pig	191167968	28.59	10.9962	191,167,968 (100.0%)	28.59	0.9874	149	41.19	99.44	97.57
TC_pig_WGS_8	Tunchang pig	199102798	29.71	11.4269	199,102,798 (100.0%)	29.71	0.9969	149	43.27	99.51	98
TC_pig_WGS_9	Tunchang pig	190919450	28.56	10.9846	190,919,450 (100.0%)	28.56	0.9964	149	43.17	99.56	98.06
TC_pig_WGS_10	Tunchang pig	191076402	28.58	10.9923	191,076,402 (100.0%)	28.58	0.99	149	43.54	99.58	98.17
TC_pig_WGS_11	Tunchang pig	194407662	29.08	11.1846	194,407,662 (100.0%)	29.08	0.9936	149	42.33	99.6	98.24
TC_pig_WGS_12	Tunchang pig	199958042	29.89	11.4962	199,958,042 (100.0%)	29.89	0.993	149	42.58	99.52	98
TC_pig_WGS_13	Tunchang pig	193771794	28.99	11.15	193,771,794 (100.0%)	28.99	0.9958	149	42.35	99.57	98.13
TC_pig_WGS_14	Tunchang pig	192151538	28.74	11.0538	192,151,538 (100.0%)	28.74	0.9862	149	40.87	99.45	97.61
TC_pig_WGS_15	Tunchang pig	200487006	30	11.5385	200,487,006 (100.0%)	30	0.9968	149	42.77	99.52	98
TC_pig_WGS_16	Tunchang pig	197316574	29.51	11.35	197,316,574 (100.0%)	29.51	0.9945	149	43.11	99.58	98.27
TC_pig_WGS_17	Tunchang pig	194152550	29.04	11.1692	194,152,550 (100.0%)	29.04	0.986	149	43.1	99.62	98.34
TC_pig_WGS_18	Tunchang pig	185590056	27.73	10.6654	185,590,056 (100.0%)	27.73	0.9939	149	42.72	99.48	97.91
TC_pig_WGS_19	Tunchang pig	178439080	26.7	10.2692	178,439,080 (100.0%)	26.7	0.9946	149	41.23	99.56	98.05
TC_pig_WGS_20	Tunchang pig	186311870	27.83	10.7038	186,311,870 (100.0%)	27.83	0.9894	149	42.12	99.56	98.19
TC_pig_WGS_21	Tunchang pig	173054990	25.89	9.95769	173,054,990 (100.0%)	25.89	0.9934	149	41.89	99.56	98.05
TC_pig_WGS_22	Tunchang pig	199581786	29.84	11.4769	199,581,786 (100.0%)	29.83	0.9905	149	43.61	99.52	98.07
TC_pig_WGS_23	Tunchang pig	172791044	25.85	9.94231	172,791,044 (100.0%)	25.85	0.9957	149	42.17	99.58	98.14
TC_pig_WGS_24	Tunchang pig	175133310	26.18	10.0692	175,133,310 (100.0%)	26.18	0.9937	149	43.15	99.61	98.3
TC_pig_WGS_25	Tunchang pig	176488162	26.4	10.1538	176,488,162 (100.0%)	26.4	0.9903	149	42.6	99.62	98.32
TC_pig_WGS_26	Tunchang pig	171021658	25.59	9.84231	171,021,658 (100.0%)	25.59	0.9934	149	42.25	99.61	98.27
TC_pig_WGS_27	Tunchang pig	167150674	25.01	9.61923	167,150,674 (100.0%)	25.01	0.9957	149	41.3	99.57	98.1
TC_pig_WGS_28	Tunchang pig	173480446	25.91	9.96538	173,480,446 (100.0%)	25.91	0.9918	149	42.38	99.63	98.41
TC_pig_WGS_29	Tunchang pig	179797014	26.89	10.3423	179,797,014 (100.0%)	26.89	0.9956	149	43.09	99.61	98.31
TC_pig_WGS_30	Tunchang pig	177076748	26.49	10.1885	177,076,748 (100.0%)	26.49	0.9934	149	43.17	99.62	98.31
YX_pig_WGS_1	YuxiBlack pig	229776220	34.33	13.2038	229,731,300 (99.98%)	34.33	0.997	149	42.61	99.08	97.01
YX_pig_WGS_2	YuxiBlack pig	211902860	31.68	12.1846	211,860,398 (99.98%)	31.67	0.9962	149	43.32	98.75	95.91
YX_pig_WGS_3	YuxiBlack pig	208865202	31.21	12.0038	208,825,102 (99.98%)	31.2	0.996	149	42.72	98.96	96.59
YX_pig_WGS_4	YuxiBlack pig	192179320	28.74	11.0538	192,133,992 (99.98%)	28.74	0.9949	149	43.08	98.76	96.01
YX_pig_WGS_5	YuxiBlack pig	176345862	26.36	10.1385	176,298,974 (99.97%)	26.35	0.9953	149	43.73	98.82	96.27
YX_pig_WGS_6	YuxiBlack pig	208835376	31.2	12	208,792,952 (99.98%)	31.19	0.9932	149	42.81	98.98	96.69
YX_pig_WGS_7	YuxiBlack pig	191065406	28.57	10.9885	191,020,036 (99.98%)	28.56	0.9923	149	43.33	98.63	95.59
YX_pig_WGS_8	YuxiBlack pig	209405818	31.32	12.0462	209,364,066 (99.98%)	31.31	0.9854	149	43.2	98.75	95.9
YX_pig_WGS_9	YuxiBlack pig	191907086	28.71	11.0423	191,854,532 (99.97%)	28.7	0.9941	149	43.36	98.65	95.72
YX_pig_WGS_10	YuxiBlack pig	219419830	32.78	12.6077	219,376,376 (99.98%)	32.78	0.9953	149	42.4	98.99	96.71
YX_pig_WGS_11	YuxiBlack pig	200246770	29.95	11.5192	200,201,002 (99.98%)	29.94	0.9728	149	43	98.82	96.19
YX_pig_WGS_12	YuxiBlack pig	198098698	29.61	11.3885	198,053,290 (99.98%)	29.6	0.9962	149	42.21	98.89	96.41
YX_pig_WGS_13	YuxiBlack pig	218114380	32.59	12.5346	218,081,044 (99.98%)	32.58	0.9966	149	42.07	98.81	96.09
YX_pig_WGS_14	YuxiBlack pig	201051544	30.07	11.5654	201,002,400 (99.98%)	30.06	0.9874	149	42.98	98.84	96.26
YX_pig_WGS_15	YuxiBlack pig	218612202	32.68	12.5692	218,567,278 (99.98%)	32.67	0.9967	149	42.5	98.82	96.16
YX_pig_WGS_16	YuxiBlack pig	206934656	30.93	11.8962	206,886,522 (99.98%)	30.92	0.9961	149	42.21	98.85	96.3
YX_pig_WGS_17	YuxiBlack pig	208653586	31.2	12	208,610,638 (99.98%)	31.2	0.9951	149	42.84	98.67	95.7
YX_pig_WGS_18	YuxiBlack pig	200261900	29.94	11.5154	200,218,932 (99.98%)	29.93	0.9954	149	43	98.88	96.36
YX_pig_WGS_19	YuxiBlack pig	191877452	28.7	11.0385	191,827,788 (99.97%)	28.69	0.9943	149	42.44	98.78	96.09
YX_pig_WGS_20	YuxiBlack pig	201971284	30.2	11.6154	201,928,116 (99.98%)	30.2	0.9964	149	43.36	98.79	96.08
YX_pig_WGS_21	YuxiBlack pig	179933792	26.91	10.35	179,886,474 (99.97%)	26.9	0.9966	149	42.86	98.65	95.83
YX_pig_WGS_22	YuxiBlack pig	193434638	28.93	11.1269	193,384,152 (99.97%)	28.92	0.9948	149	42.92	98.88	96.44
YX_pig_WGS_23	YuxiBlack pig	206693904	30.91	11.8885	206,643,354 (99.98%)	30.9	0.9947	149	42.56	98.76	96
YX_pig_WGS_24	YuxiBlack pig	201566474	30.14	11.5923	201,518,876 (99.98%)	30.13	0.996	149	42.51	98.73	95.88
YX_pig_WGS_25	YuxiBlack pig	176155118	26.35	10.1346	176,107,266 (99.97%)	26.34	0.9906	149	41.76	98.69	95.97
YX_pig_WGS_26	YuxiBlack pig	174626392	26.12	10.0462	174,581,268 (99.97%)	26.11	0.9938	149	42.02	98.62	95.76
YX_pig_WGS_27	YuxiBlack pig	175529922	26.25	10.0962	175,492,010 (99.98%)	26.25	0.9938	149	43.29	98.56	95.55
YX_pig_WGS_28	YuxiBlack pig	181415964	27.13	10.4346	181,369,938 (99.97%)	27.12	0.9934	149	42.35	98.8	96.32
YX_pig_WGS_29	YuxiBlack pig	180111834	26.94	10.3615	180,070,066 (99.98%)	26.93	0.9853	149	42.55	98.82	96.33
Duroc_pig_WGS_1	Duroc pig	213859924	31.94	12.2846	213,859,924 (100.0%)	31.94	0.9918	149	42.15	98.96	97.23
Duroc_pig_WGS_2	Duroc pig	206708694	30.9	11.8846	206,653,758 (99.97%)	30.89	0.9965	149	44.02	98.84	96.32
Duroc_pig_WGS_3	Duroc pig	206035786	30.8	11.8462	205,982,648 (99.97%)	30.79	0.9948	149	43.18	98.68	95.81
Duroc_pig_WGS_4	Duroc pig	205590952	30.73	11.8192	205,537,892 (99.97%)	30.72	0.9963	149	43.82	98.84	96.32
Duroc_pig_WGS_5	Duroc pig	205855862	30.76	11.8308	205,807,170 (99.98%)	30.76	0.9971	149	44.22	98.96	96.66
Duroc_pig_WGS_6	Duroc pig	201004008	30.07	11.5654	200,961,056 (99.98%)	30.06	0.9966	149	43.2	98.79	96.06
Duroc_pig_WGS_7	Duroc pig	216912508	32.44	12.4769	216,874,268 (99.98%)	32.43	0.9963	149	43	98.87	96.28
Duroc_pig_WGS_8	Duroc pig	212650748	31.78	12.2231	212,597,404 (99.97%)	31.77	0.9965	149	43.23	98.95	96.64
Duroc_pig_WGS_9	Duroc pig	216798548	32.37	12.45	216,752,196 (99.98%)	32.36	0.9969	149	43.41	98.98	96.71
Duroc_pig_WGS_10	Duroc pig	201014400	30.03	11.55	200,957,962 (99.97%)	30.03	0.9967	149	43.39	98.95	96.68
Duroc_pig_WGS_11	Duroc pig	185030730	27.66	10.6385	184,985,158 (99.98%)	27.65	0.9902	149	44	98.79	96.28
Duroc_pig_WGS_12	Duroc pig	204650494	30.59	11.7654	204,604,932 (99.98%)	30.59	0.9969	149	43.57	98.99	96.74
Duroc_pig_WGS_13	Duroc pig	208213264	31.11	11.9654	208,166,444 (99.98%)	31.1	0.997	149	44.41	98.87	96.35
Duroc_pig_WGS_14	Duroc pig	225737422	33.76	12.9846	225,705,674 (99.99%)	33.76	0.9967	149	42.94	98.88	96.34
Duroc_pig_WGS_15	Duroc pig	191159972	28.57	10.9885	191,110,988 (99.97%)	28.56	0.9969	149	43.07	98.88	96.42
Duroc_pig_WGS_16	Duroc pig	199170944	29.76	11.4462	199,123,346 (99.98%)	29.75	0.9968	149	43.57	98.98	96.72
Duroc_pig_WGS_17	Duroc pig	174264488	26.05	10.0192	174,222,846 (99.98%)	26.05	0.9953	149	43.29	98.45	95.17
Duroc_pig_WGS_18	Duroc pig	169519892	25.35	9.75	169,477,796 (99.98%)	25.34	0.995	149	43.93	98.64	95.79
Duroc_pig_WGS_19	Duroc pig	196066878	29.32	11.2769	196,021,266 (99.98%)	29.31	0.9967	149	42.77	98.57	95.49
Duroc_pig_WGS_20	Duroc pig	194417764	29.08	11.1846	194,370,690 (99.98%)	29.07	0.9968	149	43.46	98.85	96.31
Duroc_pig_WGS_21	Duroc pig	198085646	29.62	11.3923	198,037,092 (99.98%)	29.61	0.9964	149	42.81	98.84	96.3
Duroc_pig_WGS_22	Duroc pig	193153484	28.88	11.1077	193,106,902 (99.98%)	28.88	0.9966	149	42.74	98.94	96.59
Duroc_pig_WGS_23	Duroc pig	204122932	30.52	11.7385	204,075,824 (99.98%)	30.51	0.9965	149	42.93	98.78	96.05
Duroc_pig_WGS_24	Duroc pig	205559224	30.73	11.8192	205,516,162 (99.98%)	30.73	0.9956	149	44.37	98.85	96.26
Duroc_pig_WGS_25	Duroc pig	187985208	28.1	10.8077	187,932,480 (99.97%)	28.09	0.9967	149	42.96	98.91	96.56
Duroc_pig_WGS_26	Duroc pig	188631636	28.2	10.8462	188,577,676 (99.97%)	28.19	0.9963	149	43.76	98.86	96.42
Duroc_pig_WGS_27	Duroc pig	207179728	30.96	11.9077	207,131,300 (99.98%)	30.95	0.994	149	43.66	98.84	96.28
Duroc_pig_WGS_28	Duroc pig	217286534	32.48	12.4923	217,245,834 (99.98%)	32.48	0.9968	149	42.76	98.84	96.26
LW_pig_WGS_1	LargeWhite pig	178020342	26.62	10.2385	177,977,926 (99.98%)	26.61	0.9969	149	42.35	98.66	95.91
LW_pig_WGS_2	LargeWhite pig	181255878	27.05	10.4038	181,195,474 (99.97%)	27.04	0.9967	149	42.42	98.93	96.7
LW_pig_WGS_3	LargeWhite pig	197977450	29.63	11.3962	197,946,836 (99.98%)	29.63	0.9971	149	42.5	98.82	96.31
LW_pig_WGS_4	LargeWhite pig	191439862	28.61	11.0038	191,415,874 (99.99%)	28.61	0.9968	149	42.39	98.96	96.71
LW_pig_WGS_5	LargeWhite pig	220479900	32.99	12.6885	220,448,738 (99.99%)	32.98	0.9971	149	41.96	99.04	96.81
LW_pig_WGS_6	LargeWhite pig	189950056	28.39	10.9192	189,900,960 (99.97%)	28.38	0.9968	149	41.36	98.93	96.67
LW_pig_WGS_7	LargeWhite pig	190142780	28.45	10.9423	190,110,608 (99.98%)	28.45	0.9968	149	41.48	98.73	96.02
LW_pig_WGS_8	LargeWhite pig	177346392	26.52	10.2	177,297,072 (99.97%)	26.51	0.997	149	42.67	98.88	96.53
LW_pig_WGS_9	LargeWhite pig	202511212	30.31	11.6577	202,481,716 (99.99%)	30.31	0.9965	149	42.16	98.8	96.2
LW_pig_WGS_10	LargeWhite pig	192251862	28.74	11.0538	192,200,542 (99.97%)	28.74	0.997	149	41.69	98.75	96.12
LW_pig_WGS_11	LargeWhite pig	179879714	26.86	10.3308	179,829,812 (99.97%)	26.86	0.9967	149	42.77	98.89	96.56
LW_pig_WGS_12	LargeWhite pig	226839156	33.94	13.0538	226,807,578 (99.99%)	33.94	0.9972	149	41.99	99.04	96.8
LW_pig_WGS_13	LargeWhite pig	208949010	31.22	12.0077	208,915,254 (99.98%)	31.22	0.9968	149	42.32	98.91	96.59
LW_pig_WGS_14	LargeWhite pig	181488430	27.16	10.4462	181,455,458 (99.98%)	27.15	0.9966	149	40.33	98.78	96.17
LW_pig_WGS_15	LargeWhite pig	181134126	27.08	10.4154	181,068,950 (99.96%)	27.07	0.997	149	42.44	98.93	96.73
LW_pig_WGS_16	LargeWhite pig	185828844	27.79	10.6885	185,786,010 (99.98%)	27.79	0.9971	149	42.64	98.82	96.35
LW_pig_WGS_17	LargeWhite pig	187821104	28.09	10.8038	187,781,972 (99.98%)	28.08	0.9964	149	41.62	98.82	96.31
LW_pig_WGS_18	LargeWhite pig	173237742	25.9	9.96154	173,192,550 (99.97%)	25.9	0.9969	149	42.5	98.85	96.43
LW_pig_WGS_19	LargeWhite pig	180718018	27.03	10.3962	180,671,524 (99.97%)	27.02	0.9969	149	42.34	98.76	96.17
LW_pig_WGS_20	LargeWhite pig	196837654	29.43	11.3192	196,801,664 (99.98%)	29.42	0.9965	149	41.24	98.79	96.2
LW_pig_WGS_21	LargeWhite pig	176482126	26.4	10.1538	176,433,352 (99.97%)	26.39	0.997	149	42.39	98.63	95.78
LW_pig_WGS_22	LargeWhite pig	176351002	26.37	10.1423	176,312,982 (99.98%)	26.36	0.9973	149	43.63	98.85	96.41
LW_pig_WGS_23	LargeWhite pig	187825094	28.11	10.8115	187,796,360 (99.98%)	28.11	0.9969	149	41.84	98.71	95.94
LW_pig_WGS_24	LargeWhite pig	235251708	35.21	13.5423	235,230,224 (99.99%)	35.2	0.9967	149	44.2	99.07	96.85
LW_pig_WGS_25	LargeWhite pig	188986766	28.26	10.8692	188,929,948 (99.97%)	28.26	0.9968	149	42.28	98.87	96.51
LW_pig_WGS_26	LargeWhite pig	197840468	29.59	11.3808	197,800,254 (99.98%)	29.58	0.9965	149	41.7	98.76	96.12
LW_pig_WGS_27	LargeWhite pig	204999166	30.64	11.7846	204,947,104 (99.97%)	30.63	0.997	149	42.77	98.89	96.47
LW_pig_WGS_28	LargeWhite pig	217287322	32.5	12.5	217,253,428 (99.98%)	32.5	0.997	149	42.08	98.94	96.49
LW_pig_WGS_29	LargeWhite pig	185077878	27.68	10.6462	185,038,922 (99.98%)	27.68	0.9964	149	42.02	98.73	96.04
LW_pig_WGS_30	LargeWhite pig	186115784	27.83	10.7038	186,057,672 (99.97%)	27.82	0.9968	149	43.15	98.78	96.24

## Sheet: Table S2
Table S2 The nucleotide diversity of five pig breeds
Pigs	SNPs	Indel	Homozygosity	Heterozygosity	Heterozygosity ratio / %
	number	number
Duroc	14873495	2243645	6321132	2831057	30.9
LW	16595292	2461964	6097214	2799217	31.39
TC	18993706	2602407	3417570	4926197	58.95
YX	21299732	3112526	4897606	4858889	49.78
WZS	22996935	3350827	3113531	5017057	61.59

## Sheet: Table S3
Table S3 The genetic differences of five pig breeds
Population Genetic Differences	Value	SD	0.95
FST Duroc_VS_WZS	0.4463	0.1792	0.3145-0.5632
FST LW_VS_WZS	0.4081	0.1854	0.2675-0.5287
FST YX_VS_WZS	0.2842	0.1444	0.1826-0.3572
FST TC_VS_WZS	0.1313	0.0776	0.0776-0.1686
π WZS	0.0019	0.0009	0.0011-0.0026
π YX	0.0018	0.0009	0.0011-0.0025
π TC	0.0018	0.0009	0.0011-0.0025
π LW	0.0012	0.0009	0.0005-0.0018
π Duroc	0.0011	0.0008	0.0004-0.0017

## Sheet: Table S4
Table S4 FROH value of five pig breeds
variety	FROH.mean	FROH.sd
Duroc	0.207142	0.028202
LW	0.186531	0.0631787
TC	0.100632	0.0339219
WZS	0.0791138	0.027012
YX	0.0935648	0.0250108

## Sheet: Table S5
Table S5 One-way ANOVA for FROH analysis
Groups	diff	lwr	upr	p adj
LW-Duroc	-0.0206109	-0.0484844	0.00726262	0.251023
TC-Duroc	-0.10651	-0.134383	-0.0786364	< 0.001
WZS-Duroc	-0.128028	-0.155901	-0.100154	< 0.001
YX-Duroc	-0.113577	-0.141681	-0.0854722	< 0.001
TC-LW	-0.085899	-0.113288	-0.0585103	< 0.001
WZS-LW	-0.107417	-0.134806	-0.0800282	< 0.001
YX-LW	-0.0929659	-0.12059	-0.065342	< 0.001
WZS-TC	-0.0215179	-0.0489066	0.00587081	0.196835
YX-TC	-0.00706687	-0.0346907	0.020557	0.95464
YX-WZS	0.014451	-0.0131728	0.0420749	0.599425

## Sheet: Table S6
Table S6 The genes in the region of top 5% FST and top 5% π ratio (Duroc vs WZS pigs)
GeneID	Gene_start(bp)	Gene_end(bp)	orientation	COG_class_annotation	GO_annotation	KEGG_annotation	KOG_class_annotation	Pfam_annotation	Swissprot_annotation	TrEMBL_annotation	eggNOG_class	eggNOG_class_annotation
SscrChr1G008280	122507375	122542186	-	--	Biological Process: regulation of cyclin-dependent protein serine/threonine kinase activity (GO:0000079);; Cellular Component: cyclin-dependent protein kinase holoenzyme complex (GO:0000307);; Biological Process: in utero embryonic development (GO:0001701);; Cellular Component: nucleus (GO:0005634);; Cellular Component: cytoplasm (GO:0005737);; Cellular Component: centrosome (GO:0005813);; Cellul…	CCNB2; G2/mitotic-specific cyclin-B2	Cell cycle control, cell division, chromosome partitioning	Cyclin, N-terminal domain	G2/mitotic-specific cyclin-B2 OS=Macaca fascicularis OX=9541 GN=CCNB2 PE=2 SV=1	Cyclin B2 OS=Sus scrofa OX=9823 GN=CCNB2 PE=2 SV=1	Cell cycle control, cell division, chromosome partitioning	G2/mitotic-specific cyclin-B2 [Sus scrofa]
SscrChr1G008290	122561539	122660061	-	--	Cellular Component: PML body (GO:0016605);; Molecular Function: metal ion binding (GO:0046872);	RNF111; E3 ubiquitin-protein ligase Arkadia [EC:2.3.2.27]	Posttranslational modification, protein turnover, chaperones	E3 ubiquitin-protein ligase Arkadia N-terminus	E3 ubiquitin-protein ligase Arkadia OS=Pongo abelii OX=9601 GN=RNF111 PE=2 SV=1	RING-type domain-containing protein OS=Sus scrofa OX=9823 PE=3 SV=1	Posttranslational modification, protein turnover, chaperones	E3 ubiquitin-protein ligase Arkadia isoform X1 [Sus scrofa]
SscrChr1G008300	122659938	122735269	+	Translation, ribosomal structure and biogenesis	Molecular Function: RNA binding (GO:0003723);	SLTM; SAFB-like transcription modulator	--	RNA recognition motif. (a.k.a. RRM, RBD, or RNP domain)	Scaffold attachment factor B1 OS=Pongo abelii OX=9601 GN=SAFB PE=2 SV=1	RRM domain-containing protein OS=Sus scrofa OX=9823 PE=4 SV=1	RNA processing and modification	SAFB-like transcription modulator isoform X12 [Sus scrofa]
SscrChr1G008310	122771897	122858317	-	--	Molecular Function: cysteine-type deubiquitinase activity (GO:0004843);; Molecular Function: K48-linked polyubiquitin modification-dependent protein binding (GO:0036435);; Molecular Function: K48-linked deubiquitinase activity (GO:1990380);	MINDY1_2; ubiquitin carboxyl-terminal hydrolase MINDY-1/2 [EC:3.4.19.12]	Function unknown	MINDY deubiquitinase	Ubiquitin carboxyl-terminal hydrolase MINDY-2 OS=Bos taurus OX=9913 GN=MINDY2 PE=2 SV=1	Ubiquitin carboxyl-terminal hydrolase OS=Sus scrofa OX=9823 PE=3 SV=1	Function unknown	ubiquitin carboxyl-terminal hydrolase MINDY-2 isoform X2 [Sus scrofa]
SscrChr1G012660	172685964	172920195	+	--	Molecular Function: calcium ion binding (GO:0005509);	CCBE1; collagen and calcium-binding EGF domain-containing protein 1	Signal transduction mechanisms	Collagen triple helix repeat (20 copies)	Nephronectin OS=Pongo abelii OX=9601 GN=NPNT PE=2 SV=1	EGF-like domain-containing protein OS=Sus scrofa OX=9823 PE=4 SV=1	Signal transduction mechanisms	collagen and calcium-binding EGF domain-containing protein 1 isoform X2 [Sus scrofa]
SscrChr1G016260	229192968	229681813	+	--	Molecular Function: RNA polymerase II transcription regulatory region sequence-specific DNA binding (GO:0000977);; Cellular Component: nucleus (GO:0005634);; Biological Process: regulation of transcription by RNA polymerase II (GO:0006357);; Molecular Function: metal ion binding (GO:0046872);	GLIS1_3; zinc finger protein GLIS1/3	General function prediction only	Zinc finger, C2H2 type	Transcriptional activator GLI3 OS=Pan troglodytes OX=9598 GN=GLI3 PE=2 SV=1	GLIS family zinc finger 3 OS=Sus scrofa OX=9823 GN=GLIS3 PE=3 SV=1	Function unknown	zinc finger protein GLIS3 isoform X1 [Sus scrofa]
SscrChr1G016860	239612077	239617129	-	--	Molecular Function: DNA-binding transcription factor activity, RNA polymerase II-specific (GO:0000981);; Molecular Function: molecular_function (GO:0003674);; Molecular Function: DNA-binding transcription factor activity (GO:0003700);; Biological Process: regulation of DNA-templated transcription (GO:0006355);; Biological Process: regulation of transcription by RNA polymerase II (GO:0006357);; Bi…	--	--	Putative WW-binding domain and destruction box	--	Chromosome 1 C9orf40 homolog OS=Sus scrofa OX=9823 GN=C1H9orf40 PE=4 SV=1	Function unknown	uncharacterized protein C9orf40 homolog [Sus scrofa]
SscrChr1G016980	241602437	241862797	+	--	Cellular Component: cellular_component (GO:0005575);; Cellular Component: intracellular anatomical structure (GO:0005622);; Cellular Component: obsolete cell (GO:0005623);; Cellular Component: cytoplasm (GO:0005737);; Biological Process: transport (GO:0006810);; Biological Process: post-Golgi vesicle-mediated transport (GO:0006892);; Biological Process: Golgi to endosome transport (GO:0006895);; …	VPS13A_C; vacuolar protein sorting-associated protein 13A/C	Intracellular trafficking, secretion, and vesicular transport	Repeating coiled region of VPS13	Intermembrane lipid transfer protein VPS13A OS=Macaca fascicularis OX=9541 GN=VPS13A PE=2 SV=2	Vacuolar protein sorting-associated protein 13A isoform A OS=Sus scrofa OX=9823 PE=3 SV=1	Intracellular trafficking, secretion, and vesicular transport	LOW QUALITY PROTEIN: vacuolar protein sorting-associated protein 13A [Sus scrofa]
SscrChr1G016990	241874905	242079856	-	--	Biological Process: action potential (GO:0001508);; Molecular Function: G protein-coupled receptor binding (GO:0001664);; Molecular Function: GTPase activity (GO:0003924);; Cellular Component: heterotrimeric G-protein complex (GO:0005834);; Biological Process: adenylate cyclase-modulating G protein-coupled receptor signaling pathway (GO:0007188);; Molecular Function: guanyl nucleotide binding (GO…	GNA14; guanine nucleotide-binding protein subunit alpha-14	Signal transduction mechanisms	G-protein alpha subunit	Guanine nucleotide-binding protein subunit alpha-14 OS=Bos taurus OX=9913 GN=GNA14 PE=2 SV=1	G protein subunit alpha 14 OS=Sus scrofa OX=9823 GN=GNA14 PE=2 SV=1	Signal transduction mechanisms	guanine nucleotide-binding protein subunit alpha-14 [Sus scrofa]
SscrChr1G004950	74543881	74767258	+	Cell cycle control, cell division, chromosome partitioning	Molecular Function: ATP binding (GO:0005524);; Molecular Function: ATP hydrolysis activity (GO:0016887);	AFG1, LACE1; peroxisome-assembly ATPase [EC:3.6.4.7]	General function prediction only	AFG1-like ATPase	--	AFG1 like ATPase OS=Sus scrofa OX=9823 GN=AFG1L PE=3 SV=1	Function unknown	lactation elevated protein 1 isoform X1 [Sus scrofa]
SscrChr11G185520	59698437	59709082	-	Translation, ribosomal structure and biogenesis	Molecular Function: structural constituent of ribosome (GO:0003735);; Cellular Component: ribosome (GO:0005840);; Biological Process: translation (GO:0006412);; Cellular Component: ribonucleoprotein complex (GO:1990904);	RP-S15Ae, RPS15A; small subunit ribosomal protein S15Ae	Translation, ribosomal structure and biogenesis	Ribosomal protein S8	40S ribosomal protein S15a OS=Bos taurus OX=9913 GN=RPS15A PE=2 SV=1	40S ribosomal protein S15a OS=Sus scrofa OX=9823 PE=3 SV=1	Translation, ribosomal structure and biogenesis	PREDICTED: 40S ribosomal protein S15a-like [Equus przewalskii]
SscrChr15G244660.1	120026864	120198048	+	--	Blood vessel remodeling`biological_process;GO:0003085//negative regulation of systemic arterial blood	BMPR2	--	Activin_recp`Activin types I and II receptor domain;PF07714.22//PK_Tyr_Ser-Thr`Protein tyrosine and serine/threonine kinase	--	Receptor protein serine/threonine kinase;receptor protein serine/threonine kinase;Receptor OX=9823 GN=BMPR2 PE=2 SV=1	Protein kinase domain profile.;Protein kinase-like (PK-like)	Activin types I and II receptor domain;TRANSFORMING GROWTH FACTOR-BETA RECEPTOR TYPE I AND II;CD59;Protein kinase domain;Receptor protein serine/threonine kinase;TFP_LU_ECD_BMPR2;Receptor protein serine/threonine kinase;Transferase(Phosphotransferase) domain 1;Snake toxin-like;consensus disorder prediction;consensus disorder prediction;consensus disorder prediction;consensus disorder prediction;c…
SscrChr13G213910	153982312	153982548	+	--	Molecular Function: DNA binding (GO:0003677);; Biological Process: DNA replication (GO:0006260);; Biological Process: DNA repair (GO:0006281);; Cellular Component: delta DNA polymerase complex (GO:0043625);	POLD2; DNA polymerase delta subunit 2	Replication, recombination and repair	--	DNA polymerase delta subunit 2 OS=Bos taurus OX=9913 GN=POLD2 PE=1 SV=2	DNA polymerase delta subunit 2 OS=Moschus moschiferus OX=68415 GN=POLD2 PE=3 SV=1	Replication, recombination and repair	PREDICTED: DNA polymerase delta subunit 2 [Elephantulus edwardii]
SscrChr13G213930	154051304	154074723	+	Signal transduction mechanisms	Molecular Function: protein serine/threonine/tyrosine kinase activity (GO:0004712);; Molecular Function: protein tyrosine kinase activity (GO:0004713);; Molecular Function: ATP binding (GO:0005524);; Cellular Component: nucleus (GO:0005634);; Cellular Component: cytoplasm (GO:0005737);; Cellular Component: plasma membrane (GO:0005886);; Biological Process: signal transduction (GO:0007165);	TNK2, ACK1; activated CDC42 kinase 1 [EC:2.7.10.2 2.7.11.1]	Signal transduction mechanisms	Protein tyrosine and serine/threonine kinase	Activated CDC42 kinase 1 OS=Bos taurus OX=9913 GN=TNK2 PE=1 SV=1	Non-specific protein-tyrosine kinase OS=Sus scrofa OX=9823 GN=TNK2 PE=4 SV=1	Signal transduction mechanisms	activated CDC42 kinase 1 isoform X17 [Sus scrofa]
SscrChr13G214580	159795525	159840428	-	--	Cellular Component: mitochondrial inner membrane (GO:0005743);; Cellular Component: membrane (GO:0016021);	NDUFB4; NADH dehydrogenase (ubiquinone) 1 beta subcomplex subunit 4	--	NADH-ubiquinone oxidoreductase B15 subunit (NDUFB4)	NADH dehydrogenase [ubiquinone] 1 beta subcomplex subunit 4 OS=Gorilla gorilla gorilla OX=9595 GN=NDUFB4 PE=2 SV=3	NADH dehydrogenase [ubiquinone] 1 beta subcomplex subunit 4 OS=Bos mutus OX=72004 GN=M91_19059 PE=3 SV=1	Energy production and conversion	hypothetical protein M91_19059 [Bos mutus]
SscrChr13G206340	54920363	54934188	+	General function prediction only	Molecular Function: serine-type endopeptidase inhibitor activity (GO:0004867);; Cellular Component: extracellular region (GO:0005576);; Biological Process: hyaluronan metabolic process (GO:0030212);	ITIH1, SHAP; inter-alpha-trypsin inhibitor heavy chain H1	--	Inter-alpha-trypsin inhibitor heavy chain C-terminus	Inter-alpha-trypsin inhibitor heavy chain H1 OS=Sus scrofa OX=9823 GN=ITIH1 PE=2 SV=1	Inter-alpha-trypsin inhibitor heavy chain H1 isoform a preproprotein OS=Sus scrofa OX=9823 PE=3 SV=1	Extracellular structures	inter-alpha-trypsin inhibitor heavy chain H1 precursor [Sus scrofa]
SscrChr13G206360	54956792	54973307	-	General function prediction only	Molecular Function: serine-type endopeptidase inhibitor activity (GO:0004867);; Cellular Component: extracellular region (GO:0005576);; Biological Process: hyaluronan metabolic process (GO:0030212);	ITIH4; inter-alpha-trypsin inhibitor heavy chain H4	--	Vault protein inter-alpha-trypsin domain	Inter-alpha-trypsin inhibitor heavy chain H4 OS=Sus scrofa OX=9823 GN=ITIH4 PE=1 SV=1	Inter-alpha-trypsin inhibitor heavy chain H4 OS=Sus scrofa OX=9823 GN=ITIH4 PE=3 SV=1	Signal transduction mechanisms	inter-alpha-trypsin inhibitor heavy chain H4 isoform X1 [Sus scrofa]
SscrChr13G206370	54974061	55044818	-	--	Biological Process: chondrocyte differentiation (GO:0002062);; Molecular Function: calcium channel regulator activity (GO:0005246);; Cellular Component: nucleus (GO:0005634);; Cellular Component: endoplasmic reticulum membrane (GO:0005789);; Cellular Component: membrane (GO:0016020);; Cellular Component: membrane (GO:0016021);; Biological Process: activation of store-operated calcium channel acti…	--	--	Musculoskeletal, temporally activated-embryonic nuclear protein 1	Musculoskeletal embryonic nuclear protein 1 OS=Bos taurus OX=9913 GN=MUSTN1 PE=3 SV=1	Musculoskeletal embryonic nuclear protein 1 OS=Macaca mulatta OX=9544 GN=MUSTN1 PE=3 SV=1	Function unknown	store-operated calcium entry regulator STIMATE isoform X2 [Sus scrofa]
SscrChr13G206380	55053523	55128361	-	--	Molecular Function: transcription corepressor activity (GO:0003714);; Cellular Component: nucleoplasm (GO:0005654);; Molecular Function: histone binding (GO:0042393);; Biological Process: negative regulation of muscle organ development (GO:0048635);	--	Transcription	mbt repeat	--	Scm like with four mbt domains 1 OS=Sus scrofa OX=9823 GN=SFMBT1 PE=4 SV=1	Transcription	scm-like with four MBT domains protein 1 isoform X1 [Sus scrofa]
SscrChr14G233840	128857312	129053278	-	--	Molecular Function: mRNA 3'-UTR binding (GO:0003730);; Molecular Function: translation regulator activity (GO:0045182);	CPEB, ORB; cytoplasmic polyadenylation element-binding protein	Translation, ribosomal structure and biogenesis	RNA recognition motif	Cytoplasmic polyadenylation element-binding protein 1 OS=Pongo abelii OX=9601 GN=CPEB1 PE=2 SV=1	Cytoplasmic polyadenylation element binding protein 3 OS=Sus scrofa OX=9823 GN=CPEB3 PE=3 SV=2	Translation, ribosomal structure and biogenesis	cytoplasmic polyadenylation element-binding protein 3 isoform X11 [Sus scrofa]
SscrChr14G220880	16097356	16104424	+	General function prediction only	Molecular Function: protein serine/threonine kinase activity (GO:0004674);; Molecular Function: ATP binding (GO:0005524);; Biological Process: protein phosphorylation (GO:0006468);	CCRK; cell cycle related kinase [EC:2.7.11.22]	--	Protein kinase domain	Cyclin-dependent kinase 20 OS=Pongo abelii OX=9601 GN=CDK20 PE=2 SV=1	Cyclin dependent kinase 20 OS=Sus scrofa OX=9823 GN=CDK20 PE=3 SV=1	Signal transduction mechanisms	LOW QUALITY PROTEIN: cyclin-dependent kinase 20-like [Sus scrofa]
SscrChr14G220900	16136013	16148071	+	Posttranslational modification, protein turnover, chaperones	Molecular Function: serine-type endopeptidase activity (GO:0004252);; Biological Process: proteolysis (GO:0006508);	--	Amino acid transport and metabolism	Trypsin	Neurotrypsin OS=Gorilla gorilla gorilla OX=9595 GN=PRSS12 PE=3 SV=1	Peptidase S1 domain-containing protein OS=Sus scrofa OX=9823 PE=4 SV=1	Amino acid transport and metabolism	putative serine protease 47 [Phacochoerus africanus]
SscrChr14G225800	59511011	59616081	+	Inorganic ion transport and metabolism	Molecular Function: nitric-oxide synthase activity (GO:0004517);; Molecular Function: calmodulin binding (GO:0005516);; Biological Process: nitric oxide biosynthetic process (GO:0006809);; Molecular Function: FMN binding (GO:0010181);; Molecular Function: heme binding (GO:0020037);; Cellular Component: sarcolemma (GO:0042383);; Cellular Component: dendritic spine (GO:0043197);; Molecular Function…	NOS1; nitric-oxide synthase, brain [EC:1.14.13.39]	Energy production and conversion	Nitric oxide synthase, oxygenase domain	Nitric oxide synthase, brain OS=Oryctolagus cuniculus OX=9986 GN=NOS1 PE=2 SV=1	Nitric oxide synthase, brain OS=Sus scrofa OX=9823 GN=NOS1 PE=3 SV=1	Energy production and conversion	nitric oxide synthase, brain isoform X1 [Sus scrofa]
SscrChr14G225810	59622698	59660499	+	Signal transduction mechanisms	Molecular Function: DNA binding (GO:0003677);	FBXO21; F-box protein 21	--	Transglutaminase-like superfamily	F-box only protein 21 OS=Pongo abelii OX=9601 GN=FBXO21 PE=2 SV=1	F-box protein 21 OS=Sus scrofa OX=9823 GN=FBXO21 PE=4 SV=1	Function unknown	F-box only protein 21 isoform X3 [Sus scrofa]
SscrChr14G225820	59675436	59747540	+	--	Molecular Function: calcium ion binding (GO:0005509);	TESC, CHP3; calcineurin B homologous protein 3	Signal transduction mechanisms	EF-hand domain pair	Calcineurin B homologous protein 1 OS=Bos taurus OX=9913 GN=CHP1 PE=2 SV=1	Calcineurin B homologous protein 3 isoform 1 (Fragment) OS=Sus scrofa OX=9823 PE=4 SV=1	Signal transduction mechanisms	TPA: tescalcin-like [Bos taurus]
SscrChr15G243590	107617689	107657153	+	--	Collagen trimer`cellular_component;GO:0003743//translation initiation factor activity`molecular_function;GO:0005581//collagen trimer`cellular_component	COL3A	--	--	Hypothetical protein;(northern house mosquito) hypothetical protein;Collagen alpha-1(I) chain-like;Translation initiation factor IF-2-like;Collagen alpha-1(I) chain-like OX=9913 GN=COL3A1 PE=2 SV=1	--	Consensus disorder prediction;consensus disorder prediction	Consensus disorder prediction
SscrChr15G243610	107674159	107819439	-	--	Biological Process: skeletal system development (GO:0001501);; Molecular Function: extracellular matrix structural constituent (GO:0005201);; Cellular Component: collagen type V trimer (GO:0005588);; Biological Process: collagen fibril organization (GO:0030199);; Biological Process: skin development (GO:0043588);; Molecular Function: SMAD binding (GO:0046332);; Molecular Function: metal ion bindi…	COL5AS; collagen type V/XI/XXIV/XXVII, alpha	Extracellular structures	Collagen triple helix repeat (20 copies)	Collagen alpha-1(II) chain OS=Bos taurus OX=9913 GN=COL2A1 PE=1 SV=4	Collagen type V alpha 2 chain OS=Sus scrofa OX=9823 GN=COL5A2 PE=4 SV=1	Extracellular structures	collagen alpha-2(V) chain precursor [Sus scrofa]
SscrChr15G243660	108341733	108401139	+	--	Molecular Function: protein binding (GO:0005515);	--	--	Armadillo/beta-catenin-like repeat	--	Ankyrin and armadillo repeat containing OS=Sus scrofa OX=9823 GN=ANKAR PE=4 SV=1	Signal transduction mechanisms	ankyrin and armadillo repeat-containing protein [Sus scrofa]
SscrChr15G243670	108404729	108416250	-	Translation, ribosomal structure and biogenesis	Biological Process: tRNA threonylcarbamoyladenosine modification (GO:0002949);; Cellular Component: mitochondrion (GO:0005739);; Molecular Function: acyltransferase activity, transferring groups other than amino-acyl groups (GO:0016747);; Molecular Function: metal ion binding (GO:0046872);	OSGEP, KAE1, QRI7; N6-L-threonylcarbamoyladenine synthase [EC:2.3.1.234]	Posttranslational modification, protein turnover, chaperones	tRNA N6-adenosine threonylcarbamoyltransferase	--	tRNA N6-adenosine threonylcarbamoyltransferase, mitochondrial OS=Sus scrofa OX=9823 GN=OSGEPL1 PE=3 SV=1	Posttranslational modification, protein turnover, chaperones	probable tRNA N6-adenosine threonylcarbamoyltransferase, mitochondrial isoform X1 [Sus scrofa]
SscrChr15G243680	108425854	108442410	-	--	Cellular Component: endoplasmic reticulum membrane (GO:0005789);; Biological Process: ceramide metabolic process (GO:0006672);; Cellular Component: membrane (GO:0016021);; Biological Process: negative regulation of sphingolipid biosynthetic process (GO:0090155);; Biological Process: regulation of ceramide biosynthetic process (GO:2000303);	--	Function unknown	ORMDL family	ORM1-like protein 1 OS=Pongo abelii OX=9601 GN=ORMDL1 PE=2 SV=1	ORM1-like protein 1 OS=Sus scrofa OX=9823 PE=3 SV=1	Function unknown	ORMDL sphingolipid biosynthesis regulator 1 [Phyllostomus discolor]
SscrChr15G243690	108451737	108540521	+	Replication, recombination and repair	Molecular Function: ATP binding (GO:0005524);; Cellular Component: nucleus (GO:0005634);; Cellular Component: cytoplasm (GO:0005737);; Biological Process: mismatch repair (GO:0006298);; Molecular Function: ATP hydrolysis activity (GO:0016887);; Molecular Function: mismatched DNA binding (GO:0030983);; Cellular Component: mismatch repair complex (GO:0032300);; Molecular Function: ATP-dependent DNA…	PMS1; DNA mismatch repair protein PMS1	Replication, recombination and repair	DNA mismatch repair protein, C-terminal domain	--	PMS1 homolog 1, mismatch repair system component OS=Sus scrofa OX=9823 GN=PMS1 PE=3 SV=1	Replication, recombination and repair	PMS1 protein homolog 1 isoform X2 [Sus scrofa]
SscrChr15G243700	108687974	108692888	-	--	Molecular Function: cytokine activity (GO:0005125);; Cellular Component: extracellular space (GO:0005615);; Biological Process: transforming growth factor beta receptor signaling pathway (GO:0007179);; Molecular Function: growth factor activity (GO:0008083);; Molecular Function: heparin binding (GO:0008201);; Biological Process: positive regulation of lamellipodium assembly (GO:0010592);; Biologi…	MSTN, GDF8; growth differentiation factor 8	Signal transduction mechanisms	Transforming growth factor beta like domain	Growth/differentiation factor 8 OS=Sus scrofa OX=9823 GN=MSTN PE=2 SV=1	Growth/differentiation factor 8 OS=Sus scrofa OX=9823 GN=MSTN PE=2 SV=1	Signal transduction mechanisms	growth/differentiation factor 8 [Phacochoerus africanus]
SscrChr2G034880	53672387	53672704	+	--	Cellular Component: proteasome complex (GO:0000502);; Molecular Function: threonine-type endopeptidase activity (GO:0004298);; Cellular Component: nucleus (GO:0005634);; Biological Process: proteasome-mediated ubiquitin-dependent protein catabolic process (GO:0043161);	PSMB5; 20S proteasome subunit beta 5 [EC:3.4.25.1]	Posttranslational modification, protein turnover, chaperones	--	Proteasome subunit beta type-5 OS=Bos taurus OX=9913 GN=PSMB5 PE=1 SV=1	Solute carrier family 40 protein OS=Sus scrofa OX=9823 PE=4 SV=1	Posttranslational modification, protein turnover, chaperones	proteasome subunit beta type-5 [Phacochoerus africanus]
SscrChr2G034900	53685302	53695251	+	--	--	--	General function prediction only	Rab-GTPase-TBC domain	Small G protein signaling modulator 3 OS=Bos taurus OX=9913 GN=SGSM3 PE=2 SV=1	Rab-GAP TBC domain-containing protein OS=Sus scrofa OX=9823 PE=4 SV=1	Function unknown	USP6 N-terminal-like protein isoform X4 [Phacochoerus africanus]
SscrChr2G034930	53733868	53734185	-	--	Cellular Component: proteasome complex (GO:0000502);; Molecular Function: threonine-type endopeptidase activity (GO:0004298);; Cellular Component: nucleus (GO:0005634);; Biological Process: proteasome-mediated ubiquitin-dependent protein catabolic process (GO:0043161);	PSMB5; 20S proteasome subunit beta 5 [EC:3.4.25.1]	Posttranslational modification, protein turnover, chaperones	--	Proteasome subunit beta type-5 OS=Bos taurus OX=9913 GN=PSMB5 PE=1 SV=1	Solute carrier family 40 protein OS=Sus scrofa OX=9823 PE=4 SV=1	Posttranslational modification, protein turnover, chaperones	proteasome subunit beta type-5 [Phacochoerus africanus]
SscrChr2G035030	58295683	58343687	+	--	Biological Process: osteoblast differentiation (GO:0001649);; Biological Process: in utero embryonic development (GO:0001701);; Biological Process: positive regulation of cytokine production (GO:0001819);; Biological Process: heart looping (GO:0001947);; Biological Process: positive regulation of receptor internalization (GO:0002092);; Biological Process: obsolete negative regulation of heart ind…	WNT3; wingless-type MMTV integration site family, member 3	Signal transduction mechanisms	wnt family	Protein Wnt-5b OS=Pongo abelii OX=9601 GN=WNT5B PE=2 SV=1	Protein Wnt OS=Sus scrofa OX=9823 PE=3 SV=1	Signal transduction mechanisms	protein Wnt-3a isoform X1 [Sus scrofa]
SscrChr2G035050	58361131	58379086	+	General function prediction only	Molecular Function: magnesium ion binding (GO:0000287);; Molecular Function: GTPase activity (GO:0003924);; Molecular Function: GTP binding (GO:0005525);; Cellular Component: Golgi apparatus (GO:0005794);; Cellular Component: cytosol (GO:0005829);; Biological Process: intracellular copper ion homeostasis (GO:0006878);; Biological Process: protein transport (GO:0015031);; Biological Process: vesic…	ARF1_2; ADP-ribosylation factor 1/2	Intracellular trafficking, secretion, and vesicular transport	ADP-ribosylation factor family	ADP-ribosylation factor 1 OS=Bos taurus OX=9913 GN=ARF1 PE=1 SV=2	ADP-ribosylation factor OS=Mustela putorius furo OX=9669 GN=ARF1 PE=3 SV=1	Intracellular trafficking, secretion, and vesicular transport	PREDICTED: ADP-ribosylation factor 1 isoform X3 [Equus przewalskii]
SscrChr2G035060	58380606	58382721	-	--	Biological Process: cell activation (GO:0001775);; Biological Process: immune effector process (GO:0002252);; Biological Process: cell activation involved in immune response (GO:0002263);; Biological Process: myeloid leukocyte activation (GO:0002274);; Biological Process: myeloid cell activation involved in immune response (GO:0002275);; Biological Process: neutrophil activation involved in immun…	--	General function prediction only	Multiple myeloma tumor-associated	Multiple myeloma tumor-associated protein 2 homolog OS=Bos taurus OX=9913 GN=MMTAG2 PE=2 SV=1	Chromosome 2 C1orf35 homolog OS=Sus scrofa OX=9823 GN=C2H1orf35 PE=4 SV=1	Function unknown	multiple myeloma tumor-associated protein 2 [Sus scrofa]
SscrChr2G035070	58384779	58387830	-	--	Molecular Function: structural constituent of ribosome (GO:0003735);; Cellular Component: mitochondrial large ribosomal subunit (GO:0005762);	MRPL55; large subunit ribosomal protein L55	Translation, ribosomal structure and biogenesis	Mitochondrial ribosomal protein L55	39S ribosomal protein L55, mitochondrial OS=Bos taurus OX=9913 GN=MRPL55 PE=1 SV=1	Mitochondrial ribosomal protein L55 OS=Sus scrofa OX=9823 GN=MRPL55 PE=4 SV=1	Translation, ribosomal structure and biogenesis	39S ribosomal protein L55, mitochondrial [Sus scrofa]
SscrChr2G035080	58389201	58415332	+	Nucleotide transport and metabolism	Molecular Function: guanylate kinase activity (GO:0004385);; Molecular Function: ATP binding (GO:0005524);; Cellular Component: connexin complex (GO:0005922);; Biological Process: cell communication (GO:0007154);; Cellular Component: membrane (GO:0016021);; Biological Process: phosphorylation (GO:0016310);	GJC2, GJA12, CX47; gap junction gamma-2 protein	--	Connexin	Gap junction gamma-2 protein OS=Bos taurus OX=9913 GN=GJC2 PE=2 SV=1	Gap junction protein OS=Bos mutus OX=72004 GN=E5288_WYG021119 PE=3 SV=1	Function unknown	Gap junction gamma-2 protein [Manis javanica]
SscrChr2G035100	58444140	58444744	-	--	Molecular Function: structural constituent of ribosome (GO:0003735);; Biological Process: translation (GO:0006412);; Cellular Component: large ribosomal subunit (GO:0015934);	RP-L15, MRPL15, rplO; large subunit ribosomal protein L15	Translation, ribosomal structure and biogenesis	--	39S ribosomal protein L15, mitochondrial OS=Bos taurus OX=9913 GN=MRPL15 PE=1 SV=1	39S ribosomal protein L15, mitochondrial OS=Odobenus rosmarus divergens OX=9708 GN=MRPL15 PE=3 SV=1	Translation, ribosomal structure and biogenesis	PREDICTED: 39S ribosomal protein L15, mitochondrial [Odobenus rosmarus divergens]
SscrChr2G035120	58462446	58657641	+	--	Molecular Function: protein serine/threonine kinase activity (GO:0004674);; Molecular Function: guanyl-nucleotide exchange factor activity (GO:0005085);; Biological Process: phosphorylation (GO:0016310);	OBSCN, ARHGEF30; obscurin-RhoGEF [EC:2.7.11.1]	--	Immunoglobulin I-set domain	--	Obscurin, cytoskeletal calmodulin and titin-interacting RhoGEF OS=Sus scrofa OX=9823 GN=OBSCN PE=3 SV=1	Signal transduction mechanisms	LOW QUALITY PROTEIN: obscurin-like [Phacochoerus africanus]
SscrChr2G035270	59462843	59476927	+	--	Molecular Function: guanyl-nucleotide exchange factor activity (GO:0005085);; Biological Process: intracellular signal transduction (GO:0035556);	SH3BP5; SH3-domain binding protein 5	Signal transduction mechanisms	SH3 domain-binding protein 5 (SH3BP5)	SH3 domain-binding protein 5-like OS=Bos taurus OX=9913 GN=SH3BP5L PE=2 SV=1	SH3 binding domain protein 5 like OS=Sus scrofa OX=9823 PE=3 SV=1	Signal transduction mechanisms	SH3 domain-binding protein 5-like isoform X1 [Sus scrofa]
SscrChr2G035290	59588044	59595463	+	--	Cellular Component: cellular_component (GO:0005575);; Cellular Component: extracellular region (GO:0005576);; Cellular Component: extracellular space (GO:0005615);; Cellular Component: obsolete cell (GO:0005623);; Cellular Component: plasma membrane (GO:0005886);; Biological Process: response to stress (GO:0006950);; Biological Process: defense response (GO:0006952);; Biological Process: biologic…	LYPD8; Ly-6/uPAR domain-containing protein 8	--	--	Ly6/PLAUR domain-containing protein 8 OS=Bos taurus OX=9913 GN=LYPD8 PE=2 SV=2	LY6/PLAUR domain containing 8 OS=Sus scrofa OX=9823 GN=LYPD8 PE=4 SV=1	Signal transduction mechanisms	ly6/PLAUR domain-containing protein 8 [Sus scrofa]
SscrChr2G036270	65610771	65628190	+	Inorganic ion transport and metabolism	Molecular Function: ATP binding (GO:0005524);; Biological Process: intracellular calcium ion homeostasis (GO:0006874);; Molecular Function: P-type ion transporter activity (GO:0015662);; Cellular Component: membrane (GO:0016020);; Molecular Function: ATP hydrolysis activity (GO:0016887);; Molecular Function: ATPase-coupled monoatomic cation transmembrane transporter activity (GO:0019829);; Cellul…	ATP13A1, SPF1; manganese-transporting P-type ATPase [EC:7.2.2.-]	Inorganic ion transport and metabolism	E1-E2 ATPase	Polyamine-transporting ATPase 13A3 OS=Macaca fascicularis OX=9541 GN=ATP13A3 PE=2 SV=3	ATPase 13A1 OS=Sus scrofa OX=9823 GN=ATP13A1 PE=1 SV=1	Inorganic ion transport and metabolism	manganese-transporting ATPase 13A1 [Sus scrofa]
SscrChr2G036280	65630374	65639296	+	--	Biological Process: signal transduction (GO:0007165);	GMIP, ARHGAP46; GEM interacting protein	Signal transduction mechanisms	RhoGAP domain	Rho GTPase-activating protein 29 OS=Bos taurus OX=9913 GN=ARHGAP29 PE=2 SV=1	GEM interacting protein OS=Sus scrofa OX=9823 PE=4 SV=1	Signal transduction mechanisms	GEM-interacting protein isoform X1 [Sus scrofa]
SscrChr2G036290	65639841	65643936	+	--	Cellular Component: plasma membrane (GO:0005886);; Cellular Component: cell surface (GO:0009986);; Cellular Component: membrane (GO:0016021);; Cellular Component: endocytic vesicle (GO:0030139);; Molecular Function: lysophosphatidic acid receptor activity (GO:0070915);	LPAR2, EDG4; lysophosphatidic acid receptor 2	General function prediction only	7 transmembrane receptor (rhodopsin family)	Lysophosphatidic acid receptor 2 OS=Macaca fascicularis OX=9541 GN=LPAR2 PE=2 SV=2	G_PROTEIN_RECEP_F1_2 domain-containing protein OS=Sus scrofa OX=9823 GN=LPAR2 PE=3 SV=1	Signal transduction mechanisms	lysophosphatidic acid receptor 2 isoform X1 [Sus scrofa]
SscrChr2G036300	65647019	65706934	+	--	Molecular Function: DNA binding (GO:0003677);; Molecular Function: DNA-binding transcription factor activity (GO:0003700);; Cellular Component: nucleus (GO:0005634);	PBX4; pre-B-cell leukemia transcription factor 4	Transcription	PBC domain	Homeobox protein SIX1 OS=Gorilla gorilla gorilla OX=9595 GN=SIX1 PE=3 SV=1	Pre-B-cell leukemia transcription factor 4 OS=Sus scrofa OX=9823 PE=3 SV=1	Transcription	pre-B-cell leukemia transcription factor 4 isoform X1 [Sus scrofa]
SscrChr2G039800	77071110	77081597	-	--	Molecular Function: G protein-coupled receptor activity (GO:0004930);; Molecular Function: olfactory receptor activity (GO:0004984);; Cellular Component: plasma membrane (GO:0005886);; Biological Process: signal transduction (GO:0007165);; Cellular Component: membrane (GO:0016021);	OLFR; olfactory receptor	--	Olfactory receptor	Olfactory receptor-like protein OLF4 OS=Canis lupus familiaris OX=9615 PE=3 SV=1	Olfactory receptor OS=Sus scrofa OX=9823 GN=LOC110259634 PE=3 SV=2	Signal transduction mechanisms	olfactory receptor 18-like [Phacochoerus africanus]
SscrChr2G039820	77124563	77125578	-	--	Molecular Function: G protein-coupled receptor activity (GO:0004930);; Molecular Function: olfactory receptor activity (GO:0004984);; Cellular Component: plasma membrane (GO:0005886);; Biological Process: signal transduction (GO:0007165);; Cellular Component: membrane (GO:0016021);	OLFR; olfactory receptor	--	Olfactory receptor	Olfactory receptor-like protein OLF4 OS=Canis lupus familiaris OX=9615 PE=3 SV=1	G_PROTEIN_RECEP_F1_2 domain-containing protein OS=Sus scrofa OX=9823 GN=LOC110258546 PE=4 SV=2	Signal transduction mechanisms	olfactory receptor 7E24-like [Sus scrofa]
SscrChr2G039860	77253518	77275936	-	--	Molecular Function: G protein-coupled receptor activity (GO:0004930);; Molecular Function: olfactory receptor activity (GO:0004984);; Cellular Component: membrane (GO:0016021);	OLFR; olfactory receptor	--	Olfactory receptor	Olfactory receptor-like protein OLF4 OS=Canis lupus familiaris OX=9615 PE=3 SV=1	G_PROTEIN_RECEP_F1_2 domain-containing protein OS=Sus scrofa OX=9823 GN=LOC110259637 PE=4 SV=1	Signal transduction mechanisms	olfactory receptor 18-like [Sus scrofa]
SscrChr4G073210	29029577	29079977	-	--	Molecular Function: membrane insertase activity (GO:0032977);; Cellular Component: extrinsic component of endoplasmic reticulum membrane (GO:0042406);; Biological Process: protein insertion into ER membrane by stop-transfer membrane-anchor sequence (GO:0045050);; Biological Process: tail-anchored membrane protein insertion into ER membrane (GO:0071816);; Cellular Component: EMC complex (GO:007254…	EMC2, TTC35; ER membrane protein complex subunit 2	Function unknown	Tetratricopeptide repeat	ER membrane protein complex subunit 2 OS=Pongo abelii OX=9601 GN=EMC2 PE=2 SV=1	ER membrane protein complex subunit 2 OS=Mustela putorius furo OX=9669 GN=EMC2 PE=3 SV=1	Function unknown	Er Membrane Protein Complex Subunit 2 [Manis pentadactyla]
SscrChr4G074250	45436750	45609069	-	Inorganic ion transport and metabolism	Biological Process: gastric acid secretion (GO:0001696);; Molecular Function: secondary active sulfate transmembrane transporter activity (GO:0008271);; Cellular Component: membrane (GO:0016021);; Cellular Component: basolateral plasma membrane (GO:0016323);	SLC26A7, SUT2; solute carrier family 26 (anion exchange transporter), member 7	Inorganic ion transport and metabolism	Sulfate permease family	Anion exchange transporter OS=Pongo abelii OX=9601 GN=SLC26A7 PE=2 SV=1	Anion exchange transporter OS=Sus scrofa OX=9823 GN=SLC26A7 PE=3 SV=1	Inorganic ion transport and metabolism	anion exchange transporter isoform X2 [Sus scrofa]
SscrChr4G074450	51389212	51688618	+	Posttranslational modification, protein turnover, chaperones	Biological Process: endochondral ossification (GO:0001958);; Molecular Function: metalloendopeptidase activity (GO:0004222);; Cellular Component: plasma membrane (GO:0005887);; Molecular Function: zinc ion binding (GO:0008270);; Biological Process: protein processing (GO:0016485);; Biological Process: collagen catabolic process (GO:0030574);; Cellular Component: extracellular matrix (GO:0031012);…	MMP16; matrix metalloproteinase-16 (membrane-inserted) [EC:3.4.24.-]	--	Matrixin	Matrix metalloproteinase-14 OS=Pongo abelii OX=9601 GN=MMP14 PE=2 SV=1	Matrix metallopeptidase 16 OS=Sus scrofa OX=9823 GN=MMP16 PE=3 SV=1	--	matrix metalloproteinase-16 [Sus scrofa]
SscrChr4G076460	84157425	84164268	+	--	Cellular Component: plasma membrane (GO:0005886);; Biological Process: cell adhesion (GO:0007155);; Cellular Component: membrane (GO:0016021);; Molecular Function: carbohydrate binding (GO:0030246);; Molecular Function: metal ion binding (GO:0046872);	SELE, CD62E; selectin, endothelial cell	--	Sushi repeat (SCR repeat)	E-selectin OS=Sus scrofa OX=9823 GN=SELE PE=2 SV=1	E-selectin OS=Sus scrofa OX=9823 PE=3 SV=1	Signal transduction mechanisms	RecName: Full=E-selectin; AltName: Full=CD62 antigen-like family member E; AltName: Full=Endothelial leukocyte adhesion molecule 1; Short=ELAM-1; AltName: Full=Leukocyte-endothelial cell adhesion molecule 2; Short=LECAM2; AltName: CD_antigen=CD62E; Flags: Precursor [Sus scrofa]
SscrChr4G076470	84174181	84194253	+	--	Cellular Component: plasma membrane (GO:0005886);; Cellular Component: membrane (GO:0016021);; Biological Process: calcium-dependent cell-cell adhesion via plasma membrane cell adhesion molecules (GO:0016339);; Molecular Function: carbohydrate binding (GO:0030246);; Molecular Function: metal ion binding (GO:0046872);; Biological Process: leukocyte migration (GO:0050900);	SELL, CD62L; selectin, lymphocyte	--	Lectin C-type domain	L-selectin OS=Pan troglodytes OX=9598 GN=SELL PE=2 SV=1	L-selectin OS=Sus scrofa OX=9823 GN=SELL PE=3 SV=1	Signal transduction mechanisms	L-selectin precursor [Sus scrofa]
SscrChr4G076570	85570202	85603732	-	--	Molecular Function: DNA-binding transcription factor activity (GO:0003700);; Cellular Component: nucleus (GO:0005634);; Biological Process: positive regulation of DNA-templated transcription (GO:0045893);; Molecular Function: sequence-specific double-stranded DNA binding (GO:1990837);	TBX19; T-box protein 19	Transcription	T-box	T-box transcription factor TBX19 OS=Canis lupus familiaris OX=9615 GN=TBX19 PE=2 SV=1	T-box domain-containing protein OS=Sus scrofa OX=9823 PE=4 SV=1	Transcription	T-box transcription factor TBX19 [Phacochoerus africanus]
SscrChr4G076590	85625379	85640823	-	--	Biological Process: protein transport (GO:0015031);; Cellular Component: membrane (GO:0016021);; Biological Process: vesicle-mediated transport (GO:0016192);	--	Intracellular trafficking, secretion, and vesicular transport	Got1/Sft2-like family	--	Vesicle transport protein OS=Sus scrofa OX=9823 GN=SFT2D2 PE=3 SV=1	Intracellular trafficking, secretion, and vesicular transport	vesicle transport protein SFT2B [Sus scrofa]
SscrChr4G076600	85666034	85697439	-	--	Biological Process: DNA damage checkpoint signaling (GO:0000077);; Biological Process: negative regulation of phosphoprotein phosphatase activity (GO:0032515);	TIPRL, TIP41; type 2A phosphatase activator TIP41	Function unknown	TIP41-like family	--	TIP41-like protein OS=Sus scrofa OX=9823 GN=TIPRL PE=3 SV=1	Function unknown	TIP41-like protein isoform X1 [Sus scrofa]
SscrChr4G077910	94336004	94354596	-	--	Biological Process: activation of innate immune response (GO:0002218);; Cellular Component: organelle membrane (GO:0031090);; Biological Process: cellular response to interferon-beta (GO:0035458);	IFI16; gamma-interferon-inducible protein 16	--	HIN-200/IF120x domain	Gamma-interferon-inducible protein 16 OS=Pongo abelii OX=9601 GN=IFI16 PE=2 SV=2	Gamma-interferon-inducible protein 16 OS=Sus scrofa OX=9823 PE=4 SV=1	Transcription	interferon-activable protein 203 isoform 1 [Sus scrofa]
SscrChr4G077920	94380015	94394182	-	--	Biological Process: activation of innate immune response (GO:0002218);; Cellular Component: nucleoplasm (GO:0005654);; Cellular Component: nucleolus (GO:0005730);; Cellular Component: cytosol (GO:0005829);; Biological Process: DNA damage response (GO:0006974);; Biological Process: negative regulation of B cell proliferation (GO:0030889);; Cellular Component: organelle membrane (GO:0031090);; Biol…	IFI16; gamma-interferon-inducible protein 16	--	HIN-200/IF120x domain	Myeloid cell nuclear differentiation antigen OS=Macaca fascicularis OX=9541 GN=MNDA PE=2 SV=1	Myeloid cell nuclear differentiation antigen-like OS=Sus scrofa OX=9823 PE=4 SV=1	Transcription	myeloid cell nuclear differentiation antigen-like protein [Sus scrofa]
SscrChr4G077930	94403907	94460602	+	--	Molecular Function: G protein-coupled receptor activity (GO:0004930);; Molecular Function: olfactory receptor activity (GO:0004984);; Cellular Component: membrane (GO:0016021);	OLFR; olfactory receptor	--	Olfactory receptor	Olfactory receptor 3A2 OS=Gorilla gorilla gorilla OX=9595 GN=OR3A2 PE=3 SV=1	Olfactory receptor 6N2 OS=Galemys pyrenaicus OX=202257 GN=J0S82_017441 PE=3 SV=1	Signal transduction mechanisms	LOW QUALITY PROTEIN: Olfactory receptor 6N2 [Galemys pyrenaicus]
SscrChr7G136410	61978503	62047134	-	--	Cellular Component: extracellular space (GO:0005615);; Biological Process: nervous system development (GO:0007399);; Cellular Component: membrane (GO:0016021);; Biological Process: ERBB4-ERBB4 signaling pathway (GO:0038138);; Molecular Function: receptor ligand activity (GO:0048018);	NRG4; neuregulin 4	--	--	--	Neuregulin 4 OS=Sus scrofa OX=9823 GN=NRG4 PE=3 SV=1	Signal transduction mechanisms	pro-neuregulin-4, membrane-bound isoform isoform X2 [Sus scrofa]
SscrChr7G136430	62098682	62226540	+	--	Cellular Component: plasma membrane (GO:0005887);; Molecular Function: voltage-gated channel activity (GO:0022832);	--	--	--	Transmembrane protein 266 OS=Macaca fascicularis OX=9541 GN=TMEM266 PE=2 SV=3	Transmembrane protein 266 OS=Sus scrofa OX=9823 PE=4 SV=1	Function unknown	transmembrane protein 266 isoform X1 [Sus scrofa]
SscrChr7G137500	69915478	70139472	+	--	Molecular Function: GTPase activator activity (GO:0005096);; Cellular Component: nucleus (GO:0005634);; Biological Process: positive regulation of GTPase activity (GO:0043547);; Biological Process: regulation of small GTPase mediated signal transduction (GO:0051056);	RALGAPA; Ral GTPase-activating protein subunit alpha	Signal transduction mechanisms	Rap/ran-GAP	Ral GTPase-activating protein subunit alpha-1 (Fragment) OS=Sus scrofa OX=9823 GN=RALGAPA1 PE=1 SV=1	Ral GTPase-activating protein subunit alpha-1 OS=Sus scrofa OX=9823 GN=RALGAPA1 PE=4 SV=1	Signal transduction mechanisms	ral GTPase-activating protein subunit alpha-1 isoform X6 [Sus scrofa]
SscrChr7G137510	70150698	70152371	-	--	Molecular Function: DNA-binding transcription factor activity (GO:0003700);; Cellular Component: nucleus (GO:0005634);; Biological Process: cell differentiation (GO:0030154);; Molecular Function: metal ion binding (GO:0046872);	INSM; insulinoma-associated protein	Transcription	C2H2-type zinc finger	Insulinoma-associated protein 1 OS=Bos taurus OX=9913 GN=INSM1 PE=2 SV=1	Insulinoma-associated protein 2 OS=Sus scrofa OX=9823 PE=4 SV=1	Transcription	LOW QUALITY PROTEIN: insulinoma-associated protein 2 [Sus scrofa]
SscrChr8G150260	48206275	48206586	+	Translation, ribosomal structure and biogenesis	Molecular Function: structural constituent of ribosome (GO:0003735);; Biological Process: translation (GO:0006412);; Cellular Component: ribosomal subunit (GO:0044391);	RP-L15e, RPL15; large subunit ribosomal protein L15e	Translation, ribosomal structure and biogenesis	Ribosomal L15	60S ribosomal protein L15 OS=Bos taurus OX=9913 GN=RPL15 PE=2 SV=3	Ribosomal protein L15 OS=Suricata suricatta OX=37032 PE=3 SV=1	Translation, ribosomal structure and biogenesis	ribosomal protein L15 [Pipistrellus kuhlii]
SscrChr8G150360	51980045	51990099	-	--	Molecular Function: peptide YY receptor activity (GO:0001601);; Molecular Function: pancreatic polypeptide receptor activity (GO:0001602);; Biological Process: outflow tract morphogenesis (GO:0003151);; Cellular Component: plasma membrane (GO:0005886);; Biological Process: glucose metabolic process (GO:0006006);; Biological Process: locomotory behavior (GO:0007626);; Biological Process: feeding b…	NPY1R; neuropeptide Y receptor type 1	General function prediction only	7 transmembrane receptor (rhodopsin family)	Neuropeptide Y receptor type 1 OS=Sus scrofa OX=9823 GN=NPY1R PE=2 SV=2	Neuropeptide Y receptor type 1 OS=Sus scrofa OX=9823 GN=NPY1R PE=3 SV=1	Signal transduction mechanisms	neuropeptide Y receptor type 1 isoform X1 [Sus scrofa]
SscrChr8G150370	52009005	52010345	+	--	Molecular Function: neuropeptide Y receptor activity (GO:0004983);; Cellular Component: membrane (GO:0016021);	NPY5R; neuropeptide Y receptor type 5	General function prediction only	7 transmembrane receptor (rhodopsin family)	Neuropeptide Y receptor type 5 OS=Sus scrofa OX=9823 GN=NPY5R PE=3 SV=1	Neuropeptide Y receptor type 5 OS=Catagonus wagneri OX=51154 GN=NPY5R PE=3 SV=1	Signal transduction mechanisms	neuropeptide Y receptor type 5 [Sus scrofa]
SscrChr8G150380	52154021	52155747	-	Carbohydrate transport and metabolism	Cellular Component: cytoplasm (GO:0005737);; Molecular Function: transferase activity (GO:0016740);; Molecular Function: metal ion binding (GO:0046872);	E2.2.1.1, tktA, tktB; transketolase [EC:2.2.1.1]	Carbohydrate transport and metabolism	Transketolase, thiamine diphosphate binding domain	Transketolase-like protein 2 OS=Bos taurus OX=9913 GN=TKTL2 PE=2 SV=1	Transket_pyr domain-containing protein OS=Sus scrofa OX=9823 PE=4 SV=1	Carbohydrate transport and metabolism	LOW QUALITY PROTEIN: transketolase-like protein 2 [Sus scrofa]
SscrChr8G150390	52176558	52197841	+	--	Cellular Component: nucleus (GO:0005634);; Cellular Component: nucleoplasm (GO:0005654);; Cellular Component: nucleolus (GO:0005730);; Biological Process: ribosomal large subunit biogenesis (GO:0042273);; Molecular Function: preribosome binding (GO:1990275);	TMA16; translation machinery-associated protein 16	--	Translation machinery-associated protein 16	Translation machinery-associated protein 16 OS=Bos taurus OX=9913 GN=TMA16 PE=2 SV=1	Translation machinery-associated protein 16 OS=Sus scrofa OX=9823 GN=TMA16 PE=1 SV=1	Function unknown	translation machinery-associated protein 16 isoform X1 [Sus scrofa]
SscrChr8G150400	52206805	52532842	-	--	Molecular Function: zinc ion binding (GO:0008270);; Cellular Component: membrane (GO:0016021);	MARCH1_8; E3 ubiquitin-protein ligase MARCH1/8 [EC:2.3.2.27]	RNA processing and modification	RING-variant domain	E3 ubiquitin-protein ligase MARCHF8 OS=Bos taurus OX=9913 GN=MARCHF8 PE=2 SV=1	Membrane associated ring-CH-type finger 1 OS=Sus scrofa OX=9823 GN=MARCHF1 PE=4 SV=1	RNA processing and modification	E3 ubiquitin-protein ligase MARCH1 isoform X1 [Delphinapterus leucas]
SscrChr8G150690	54573056	54573280	-	--	Cellular Component: membrane (GO:0016021);	--	--	Uncharacterised protein family UPF0542	Small integral membrane protein 15 OS=Pongo abelii OX=9601 GN=SMIM15 PE=3 SV=1	Small integral membrane protein 15 OS=Panthera pardus OX=9691 GN=SMIM15 PE=3 SV=1	Function unknown	PREDICTED: small integral membrane protein 15 isoform X1 [Panthera pardus]
SscrChr8G150730	57448497	57468541	+	--	Molecular Function: molecular_function (GO:0003674);; Molecular Function: catalytic activity (GO:0003824);; Molecular Function: 3-oxo-5-alpha-steroid 4-dehydrogenase activity (GO:0003865);; Cellular Component: cellular_component (GO:0005575);; Cellular Component: intracellular anatomical structure (GO:0005622);; Cellular Component: obsolete cell (GO:0005623);; Cellular Component: cytoplasm (GO:00…	--	Lipid transport and metabolism	--	Polyprenol reductase OS=Ailuropoda melanoleuca OX=9646 GN=SRD5A3 PE=3 SV=1	Polyprenol reductase OS=Equus caballus OX=9796 GN=TMEM165 PE=3 SV=2	Lipid transport and metabolism	LOW QUALITY PROTEIN: polyprenol reductase [Sus scrofa]
SscrChr8G150740	57482670	57518920	+	General function prediction only	Cellular Component: lysosomal membrane (GO:0005765);; Biological Process: protein N-linked glycosylation (GO:0006487);; Biological Process: intracellular calcium ion homeostasis (GO:0006874);; Cellular Component: endosome membrane (GO:0010008);; Cellular Component: membrane (GO:0016021);; Biological Process: Golgi calcium ion transport (GO:0032472);; Cellular Component: trans-Golgi network membra…	TMEM165, GDT1; Ca2+/H+ antiporter, TMEM165/GDT1 family	Function unknown	Uncharacterized protein family UPF0016	--	GDT1 family protein OS=Sus scrofa OX=9823 GN=TMEM165 PE=3 SV=1	Function unknown	transmembrane protein 165 isoform X2 [Sus scrofa]
SscrChr9G168290	101217264	101701689	+	--	Molecular Function: voltage-gated monoatomic ion channel activity (GO:0005244);; Molecular Function: calcium channel activity (GO:0005262);; Cellular Component: membrane (GO:0016021);; Biological Process: regulation of monoatomic ion transmembrane transport (GO:0034765);	CACNA2D1; voltage-dependent calcium channel alpha-2/delta-1	--	Neuronal voltage-dependent calcium channel alpha 2acd	Voltage-dependent calcium channel subunit alpha-2/delta-1 OS=Oryctolagus cuniculus OX=9986 GN=CACNA2D1 PE=1 SV=1	Calcium voltage-gated channel auxiliary subunit alpha2delta 1 OS=Sus scrofa OX=9823 GN=CACNA2D1 PE=3 SV=1	Extracellular structures	voltage-dependent calcium channel subunit alpha-2/delta-1 isoform X5 [Sus scrofa]
SscrChrXG275120	103632546	103687113	+	--	Cellular Component: ribosome (GO:0005840);; Cellular Component: ribonucleoprotein complex (GO:1990904);	RP-S25e, RPS25; small subunit ribosomal protein S25e	Translation, ribosomal structure and biogenesis	S25 ribosomal protein	40S ribosomal protein S25 OS=Bos taurus OX=9913 GN=RPS25 PE=2 SV=1	40S ribosomal protein S25 (Fragment) OS=Sus scrofa OX=9823 PE=3 SV=1	Translation, ribosomal structure and biogenesis	hypothetical protein DBR06_SOUSAS510041, partial [Sousa chinensis]
SscrChrXG275270	106324124	106392140	-	--	Cellular Component: ubiquitin ligase complex (GO:0000151);; Molecular Function: protein binding (GO:0005515);; Cellular Component: cellular_component (GO:0005575);; Cellular Component: intracellular anatomical structure (GO:0005622);; Cellular Component: obsolete cell (GO:0005623);; Biological Process: protein modification process (GO:0006464);; Biological Process: nitrogen compound metabolic pro…	KLHL9_13; kelch-like protein 9/13	--	Kelch motif	Kelch-like protein 13 OS=Bos taurus OX=9913 GN=KLHL13 PE=2 SV=1	Kelch like family member 13 OS=Sus scrofa OX=9823 GN=KLHL13 PE=4 SV=1	Signal transduction mechanisms	kelch-like protein 13 isoform X2 [Manis javanica]
SscrChrXG275770	110945977	111049343	-	--	Cellular Component: THO complex (GO:0000347);; Biological Process: mRNA processing (GO:0006397);; Biological Process: mRNA export from nucleus (GO:0006406);	THOC2; THO complex subunit 2	Transcription	Transcription factor/nuclear export subunit protein 2	THO complex subunit 2 OS=Plecturocebus moloch OX=9523 GN=THOC2 PE=3 SV=1	THO complex subunit 2 OS=Vulpes vulpes OX=9627 GN=THOC2 PE=3 SV=1	Transcription	THO complex subunit 2 isoform X4 [Phacochoerus africanus]
SscrChrXG275800	111165101	111204805	+	--	Biological Process: positive regulation of protein ubiquitination (GO:0031398);; Molecular Function: metal ion binding (GO:0046872);	XIAP, BIRC4; E3 ubiquitin-protein ligase XIAP [EC:2.3.2.27]	--	Inhibitor of Apoptosis domain	Baculoviral IAP repeat-containing protein 8 OS=Gorilla gorilla gorilla OX=9595 GN=BIRC8 PE=2 SV=1	X-linked inhibitor of apoptosis OS=Sus scrofa OX=9823 GN=XIAP PE=3 SV=1	Posttranslational modification, protein turnover, chaperones	E3 ubiquitin-protein ligase XIAP isoform X1 [Sus scrofa]
SscrChrXG276880	124123692	124302956	-	Inorganic ion transport and metabolism	Molecular Function: magnesium ion binding (GO:0000287);; Molecular Function: ATP binding (GO:0005524);; Cellular Component: membrane (GO:0016021);; Molecular Function: ATP hydrolysis activity (GO:0016887);; Biological Process: phospholipid translocation (GO:0045332);; Molecular Function: ATPase-coupled intramembrane lipid transporter activity (GO:0140326);	E7.6.2.1; phospholipid-translocating ATPase [EC:7.6.2.1]	General function prediction only	Phospholipid-translocating P-type ATPase C-terminal	Phospholipid-transporting ATPase IF (Fragment) OS=Oryctolagus cuniculus OX=9986 GN=ATP11B PE=1 SV=2	Phospholipid-transporting ATPase OS=Sus scrofa OX=9823 PE=3 SV=1	Inorganic ion transport and metabolism	phospholipid-transporting ATPase IG isoform X1 [Phacochoerus africanus]
SscrChrXG277930	134377718	134379835	+	--	Molecular Function: vasopressin receptor activity (GO:0005000);; Cellular Component: plasma membrane (GO:0005886);; Cellular Component: membrane (GO:0016021);	AVPR2; arginine vasopressin receptor 2	General function prediction only	7 transmembrane receptor (rhodopsin family)	Vasopressin V2 receptor OS=Sus scrofa OX=9823 GN=AVPR2 PE=2 SV=1	Vasopressin V2 receptor OS=Sus scrofa OX=9823 GN=AVPR2 PE=3 SV=1	Signal transduction mechanisms	vasopressin V2 receptor isoform X1 [Sus scrofa]
SscrChrXG277950	134397812	134401827	-	Translation, ribosomal structure and biogenesis	Molecular Function: peptide alpha-N-acetyltransferase activity (GO:0004596);; Cellular Component: nucleolus (GO:0005730);; Cellular Component: cytosol (GO:0005829);; Biological Process: N-terminal protein amino acid acetylation (GO:0006474);; Cellular Component: NatA complex (GO:0031415);; Molecular Function: ribosome binding (GO:0043022);; Biological Process: negative regulation of maintenance o…	NAA10_11, ARD1_2; N-alpha-acetyltransferase 10/11 [EC:2.3.1.255]	General function prediction only	Acetyltransferase (GNAT) family	N-alpha-acetyltransferase 10 OS=Bos taurus OX=9913 GN=NAA10 PE=2 SV=1	N-terminal amino-acid N(alpha)-acetyltransferase NatA OS=Sus scrofa OX=9823 PE=3 SV=1	Function unknown	N-alpha-acetyltransferase 10 isoform X2 [Sus scrofa]
SscrChrXG277960	134402257	134409844	-	Carbohydrate transport and metabolism	Biological Process: carbohydrate metabolic process (GO:0005975);; Biological Process: N-acetylneuraminate catabolic process (GO:0019262);; Molecular Function: N-acylglucosamine 2-epimerase activity (GO:0050121);	RENBP; N-acylglucosamine 2-epimerase [EC:5.1.3.8]	--	N-acylglucosamine 2-epimerase (GlcNAc 2-epimerase)	N-acylglucosamine 2-epimerase OS=Sus scrofa OX=9823 GN=RENBP PE=1 SV=2	N-acylglucosamine 2-epimerase OS=Sus scrofa OX=9823 PE=3 SV=1	Signal transduction mechanisms	N-acylglucosamine 2-epimerase [Sus scrofa]
SscrChrXG277980	134414228	134432523	-	--	Cellular Component: cytoplasm (GO:0005737);; Biological Process: regulation of gene expression (GO:0010468);; Cellular Component: Set1C/COMPASS complex (GO:0048188);; Cellular Component: MLL1 complex (GO:0071339);	HCFC; host cell factor	--	Kelch motif	Kelch domain-containing protein 4 OS=Pongo abelii OX=9601 GN=KLHDC4 PE=2 SV=1	Host cell factor 1 isoform X2 OS=Sus scrofa OX=9823 PE=4 SV=1	--	LOW QUALITY PROTEIN: host cell factor 1 [Sus scrofa]
SscrChrXG277990	134433022	134438688	+	--	Cellular Component: cellular_component (GO:0005575);; Cellular Component: intracellular anatomical structure (GO:0005622);; Cellular Component: obsolete cell (GO:0005623);; Cellular Component: cytoplasm (GO:0005737);; Cellular Component: endomembrane system (GO:0012505);; Cellular Component: transport vesicle (GO:0030133);; Cellular Component: cytoplasmic vesicle (GO:0031410);; Cellular Component…	--	--	TMEM187 protein family	Transmembrane protein 187 OS=Bos taurus OX=9913 GN=TMEM187 PE=2 SV=1	Transmembrane protein 187 OS=Sus scrofa OX=9823 PE=4 SV=1	Function unknown	LOW QUALITY PROTEIN: transmembrane protein 187 [Sus scrofa]
SscrChrXG278010	134457554	134464760	-	Signal transduction mechanisms	Molecular Function: protein serine/threonine kinase activity (GO:0004674);; Molecular Function: ATP binding (GO:0005524);; Biological Process: protein phosphorylation (GO:0006468);; Biological Process: innate immune response (GO:0045087);; Biological Process: regulation of response to stimulus (GO:0048583);; Biological Process: interleukin-1-mediated signaling pathway (GO:0070498);	IRAK1; interleukin-1 receptor-associated kinase 1 [EC:2.7.11.1]	Signal transduction mechanisms	Protein kinase domain	Interleukin-1 receptor-associated kinase 1 OS=Bos taurus OX=9913 GN=IRAK1 PE=2 SV=2	Interleukin-1 receptor-associated kinase 1, tv1 OS=Sus scrofa OX=9823 GN=IRAK1 PE=2 SV=1	Signal transduction mechanisms	LOW QUALITY PROTEIN: interleukin-1 receptor-associated kinase 1 [Sus scrofa]
SscrChrXG278020	134475556	134528943	-	--	Biological Process: negative regulation of transcription by RNA polymerase II (GO:0000122);; Cellular Component: nucleus (GO:0005634);; Molecular Function: double-stranded methylated DNA binding (GO:0010385);	MECP2; methyl CpG binding protein 2	--	Methyl-CpG binding domain	Methyl-CpG-binding protein 2 OS=Macaca fascicularis OX=9541 GN=MECP2 PE=2 SV=1	Methyl-CpG-binding protein 2 OS=Sus scrofa OX=9823 PE=4 SV=1	--	methyl-CpG-binding protein 2 isoform X1 [Phacochoerus africanus]
SscrChrXG278030	134555677	134567751	+	--	Cellular Component: photoreceptor outer segment (GO:0001750);; Cellular Component: plasma membrane (GO:0005887);; Biological Process: G protein-coupled receptor signaling pathway (GO:0007186);; Biological Process: visual perception (GO:0007601);; Biological Process: phototransduction (GO:0007602);; Molecular Function: G protein-coupled photoreceptor activity (GO:0008020);; Biological Process: cel…	OPN1LW, OPN1MW; long/medium wavelength-sensitive opsin	General function prediction only	7 transmembrane receptor (rhodopsin family)	Long-wave-sensitive opsin 1 OS=Bos taurus OX=9913 GN=OPN1LW PE=1 SV=1	Long-wave-sensitive opsin 1 OS=Sus scrofa OX=9823 GN=LOC494564 PE=1 SV=1	Signal transduction mechanisms	medium-wave-sensitive opsin [Sus scrofa]
SscrChrXG278040	134568037	134573167	-	--	Cellular Component: endomembrane system (GO:0012505);; Cellular Component: membrane (GO:0016021);	--	Function unknown	Predicted transmembrane and coiled-coil 2 protein	--	Testis expressed 28 OS=Sus scrofa OX=9823 GN=TEX28 PE=3 SV=3	Function unknown	testis-specific protein TEX28 isoform X1 [Sus scrofa]
SscrChrXG278050	134578645	134606233	+	Carbohydrate transport and metabolism	Molecular Function: transketolase activity (GO:0004802);; Cellular Component: cytosol (GO:0005829);; Molecular Function: thiamine pyrophosphate binding (GO:0030976);; Molecular Function: metal ion binding (GO:0046872);	E2.2.1.1, tktA, tktB; transketolase [EC:2.2.1.1]	Carbohydrate transport and metabolism	Transketolase, pyrimidine binding domain	Transketolase-like protein 1 OS=Bos taurus OX=9913 GN=TKTL1 PE=2 SV=1	Transketolase like 1 OS=Sus scrofa OX=9823 GN=TKTL1 PE=1 SV=2	Carbohydrate transport and metabolism	transketolase-like protein 1 [Sus scrofa]
SscrChrXG269370	22901553	22964588	+	--	Cellular Component: plasma membrane (GO:0005886);; Biological Process: smoothened signaling pathway (GO:0007224);; Biological Process: chemical synaptic transmission (GO:0007268);; Biological Process: short-term memory (GO:0007614);; Biological Process: long-term memory (GO:0007616);; Cellular Component: membrane (GO:0016020);; Cellular Component: membrane (GO:0016021);; Biological Process: thala…	PTCHD; patched domain-containing protein	General function prediction only	Patched family	--	Patched domain containing 1 OS=Sus scrofa OX=9823 GN=PTCHD1 PE=4 SV=1	Function unknown	Patched Domain-Containing Protein 1 [Manis pentadactyla]
SscrChrXG269640	26971368	26973182	+	--	Molecular Function: protein binding (GO:0005515);	DCAF8; DDB1- and CUL4-associated factor 8	General function prediction only	WD domain, G-beta repeat	DDB1- and CUL4-associated factor 8 OS=Pongo abelii OX=9601 GN=DCAF8 PE=2 SV=1	WD_REPEATS_REGION domain-containing protein OS=Sus scrofa OX=9823 PE=4 SV=1	Function unknown	DDB1- and CUL4-associated factor 8-like [Phacochoerus africanus]
SscrChrXG269650	27002747	27024960	+	--	--	MAGE; melanoma-associated antigen	Function unknown	Melanoma associated antigen family N terminal	Melanoma-associated antigen B10 OS=Canis lupus familiaris OX=9615 GN=MAGEB10 PE=2 SV=1	Melanoma-associated antigen B10-like OS=Sus scrofa OX=9823 GN=LOC110255254 PE=4 SV=1	Function unknown	melanoma-associated antigen B10-like [Sus scrofa]
SscrChrXG271400	46958522	46961197	-	--	Molecular Function: structural constituent of ribosome (GO:0003735);; Biological Process: translation (GO:0006412);; Cellular Component: ribosomal subunit (GO:0044391);	RP-S24e, RPS24; small subunit ribosomal protein S24e	Translation, ribosomal structure and biogenesis	Ribosomal protein S24e	40S ribosomal protein S24 OS=Bos taurus OX=9913 GN=RPS24 PE=2 SV=2	40S ribosomal protein S24 OS=Sus scrofa OX=9823 PE=3 SV=1	Translation, ribosomal structure and biogenesis	40S ribosomal protein S24-like [Panthera tigris]
SscrChrXG271410	46990598	47088749	+	Signal transduction mechanisms	Cellular Component: Golgi membrane (GO:0000139);; Biological Process: renal system process (GO:0003014);; Molecular Function: voltage-gated chloride channel activity (GO:0005247);; Molecular Function: ATP binding (GO:0005524);; Cellular Component: cytosol (GO:0005829);; Cellular Component: plasma membrane (GO:0005886);; Biological Process: endocytosis (GO:0006897);; Cellular Component: endosome m…	CLCN3_4_5; chloride channel 3/4/5	Inorganic ion transport and metabolism	Voltage gated chloride channel	H(+)/Cl(-) exchange transporter 5 OS=Sus scrofa OX=9823 GN=CLCN5 PE=2 SV=2	Chloride channel protein OS=Sus scrofa OX=9823 PE=3 SV=1	Inorganic ion transport and metabolism	H(+)/Cl(-) exchange transporter 5 isoform X1 [Phacochoerus africanus]
SscrChrXG271460	47280436	47446501	-	--	Molecular Function: ATP-dependent diacylglycerol kinase activity (GO:0004143);; Molecular Function: ATP binding (GO:0005524);; Biological Process: protein kinase C-activating G protein-coupled receptor signaling pathway (GO:0007205);; Biological Process: phosphorylation (GO:0016310);; Biological Process: glycerolipid metabolic process (GO:0046486);	dgkA, DGK; diacylglycerol kinase (ATP) [EC:2.7.1.107]	Lipid transport and metabolism	Diacylglycerol kinase accessory domain	Diacylglycerol kinase alpha OS=Sus scrofa OX=9823 GN=DGKA PE=1 SV=1	Diacylglycerol kinase OS=Sus scrofa OX=9823 PE=3 SV=1	Signal transduction mechanisms	diacylglycerol kinase kappa [Sus scrofa]
SscrChrXG271740	50179482	50291225	-	--	Cellular Component: nucleus (GO:0005634);; Biological Process: chromatin organization (GO:0006325);; Molecular Function: metal ion binding (GO:0046872);; Molecular Function: dioxygenase activity (GO:0051213);	PHF8, JHDM1F; [histone H3]-dimethyl-L-lysine9 demethylase [EC:1.14.11.65 1.14.11.-]	Chromatin structure and dynamics	Jumonji helical domain	--	PHD finger protein 8 OS=Sus scrofa OX=9823 GN=PHF8 PE=4 SV=1	Chromatin structure and dynamics	histone lysine demethylase PHF8 isoform X3 [Sus scrofa]
SscrChrXG271810	50796415	50824674	+	Translation, ribosomal structure and biogenesis	Molecular Function: GTP binding (GO:0005525);; Cellular Component: intracellular non-membrane-bounded organelle (GO:0043232);	NUG1, GNL3; nuclear GTP-binding protein	General function prediction only	50S ribosome-binding GTPase	Guanine nucleotide-binding protein-like 3-like protein OS=Bos taurus OX=9913 GN=GNL3L PE=2 SV=1	CP-type G domain-containing protein OS=Sus scrofa OX=9823 PE=4 SV=1	Function unknown	guanine nucleotide-binding protein-like 3-like protein [Sus scrofa]
SscrChrXG271840	51053532	51070459	-	Function unknown	Molecular Function: serine-type endopeptidase inhibitor activity (GO:0004867);; Cellular Component: extracellular region (GO:0005576);; Biological Process: hyaluronan metabolic process (GO:0030212);	ITIH6; inter-alpha-trypsin inhibitor heavy chain H6	--	Inter-alpha-trypsin inhibitor heavy chain C-terminus	Inter-alpha-trypsin inhibitor heavy chain H4 OS=Bos taurus OX=9913 GN=ITIH4 PE=1 SV=1	VWFA domain-containing protein OS=Sus scrofa OX=9823 PE=3 SV=1	Function unknown	LOW QUALITY PROTEIN: inter-alpha-trypsin inhibitor heavy chain H6 [Sus scrofa]
SscrChrXG271860	51095306	51101434	+	--	Biological Process: reproduction (GO:0000003);; Biological Process: platelet degranulation (GO:0002576);; Biological Process: system process (GO:0003008);; Biological Process: renal system process (GO:0003014);; Biological Process: renal sodium ion transport (GO:0003096);; Cellular Component: cellular_component (GO:0005575);; Cellular Component: extracellular region (GO:0005576);; Cellular Compon…	MAGE; melanoma-associated antigen	Function unknown	MAGE homology domain	Melanoma-associated antigen D2 OS=Pongo abelii OX=9601 GN=MAGED2 PE=2 SV=1	MAGE domain-containing protein OS=Sus scrofa OX=9823 PE=4 SV=1	Function unknown	melanoma-associated antigen D2 [Phacochoerus africanus]
SscrChrXG271870	51109553	51117377	-	Carbohydrate transport and metabolism	Molecular Function: 6-phosphofructo-2-kinase activity (GO:0003873);; Molecular Function: fructose-2,6-bisphosphate 2-phosphatase activity (GO:0004331);; Molecular Function: ATP binding (GO:0005524);; Biological Process: fructose metabolic process (GO:0006000);; Biological Process: fructose 2,6-bisphosphate metabolic process (GO:0006003);	PFKFB1; 6-phosphofructo-2-kinase / fructose-2,6-biphosphatase 1 [EC:2.7.1.105 3.1.3.46]	Carbohydrate transport and metabolism	6-phosphofructo-2-kinase	6-phosphofructo-2-kinase/fructose-2,6-bisphosphatase 1 OS=Bos taurus OX=9913 GN=PFKFB1 PE=2 SV=1	6-phosphofructo-2-kinase/fructose-2, 6-bisphosphatase 1 isoform X10 OS=Zalophus californianus OX=9704 GN=PFKFB1 PE=3 SV=1	Carbohydrate transport and metabolism	6-phosphofructo-2-kinase/fructose-2,6-bisphosphatase 1 isoform X6 [Halichoerus grypus]
SscrChrXG271900	51315842	51323655	+	Replication, recombination and repair	Molecular Function: DNA binding (GO:0003677);; Molecular Function: endonuclease activity (GO:0004519);; Cellular Component: nucleus (GO:0005634);; Cellular Component: mitochondrion (GO:0005739);; Biological Process: DNA repair (GO:0006281);; Biological Process: DNA recombination (GO:0006310);; Molecular Function: zinc ion binding (GO:0008270);	APEX2; AP endonuclease 2 [EC:4.2.99.18]	Replication, recombination and repair	Endonuclease/Exonuclease/phosphatase family	DNA-(apurinic or apyrimidinic site) endonuclease 2 OS=Bos taurus OX=9913 GN=APEX2 PE=2 SV=1	DNA-(apurinic or apyrimidinic site) endonuclease OS=Sus scrofa OX=9823 PE=3 SV=1	Replication, recombination and repair	DNA-(apurinic or apyrimidinic site) lyase 2 [Sus scrofa]
SscrChrXG271910	51324725	51346081	-	Coenzyme transport and metabolism	Molecular Function: 5-aminolevulinate synthase activity (GO:0003870);; Cellular Component: mitochondrial matrix (GO:0005759);; Biological Process: protoporphyrinogen IX biosynthetic process (GO:0006782);; Molecular Function: pyridoxal phosphate binding (GO:0030170);	E2.3.1.37, ALAS; 5-aminolevulinate synthase [EC:2.3.1.37]	Coenzyme transport and metabolism	Aminotransferase class I and II	5-aminolevulinate synthase, erythroid-specific, mitochondrial OS=Delphinapterus leucas OX=9749 GN=ALAS2 PE=2 SV=1	5-aminolevulinate synthase OS=Sus scrofa OX=9823 GN=ALAS2 PE=3 SV=1	Coenzyme transport and metabolism	5-aminolevulinate synthase, erythroid-specific, mitochondrial isoform X2 [Sus scrofa]
SscrChrXG271920	51371224	51396817	+	--	--	--	--	GAGE protein	--	GAGE domain-containing protein OS=Sus scrofa OX=9823 GN=PAGE2B PE=3 SV=1	Function unknown	putative G antigen family E member 3 [Sus scrofa]
SscrChrXG271930	51464358	51475851	-	--	--	--	--	GAGE protein	--	PAGE family member 2B OS=Sus scrofa OX=9823 GN=PAGE2B PE=3 SV=1	Function unknown	putative G antigen family E member 3 [Sus scrofa]
SscrChrXG271950	51629267	51629926	-	--	Cellular Component: membrane (GO:0016021);	--	Function unknown	MAGE homology domain	Melanoma-associated antigen D2 OS=Pongo abelii OX=9601 GN=MAGED2 PE=2 SV=1	MAGE family member H1 OS=Sus scrofa OX=9823 GN=MAGEH1 PE=4 SV=1	Function unknown	melanoma-associated antigen H1 [Sus scrofa]
SscrChrXG271970	51826396	51856892	+	--	Molecular Function: GTPase activity (GO:0003924);; Molecular Function: GTP binding (GO:0005525);; Cellular Component: nucleus (GO:0005634);; Cellular Component: lysosome (GO:0005764);; Biological Process: protein localization (GO:0008104);; Biological Process: cellular response to starvation (GO:0009267);; Biological Process: regulation of autophagy (GO:0010506);; Biological Process: positive reg…	RRAGA_B; Ras-related GTP-binding protein A/B	Signal transduction mechanisms	Gtr1/RagA G protein conserved region	Ras-related GTP-binding protein A OS=Bos taurus OX=9913 GN=RRAGA PE=2 SV=1	Ras-related GTP-binding protein OS=Sus scrofa OX=9823 GN=RRAGB PE=3 SV=1	Signal transduction mechanisms	ras-related GTP-binding protein B isoform X1 [Sus scrofa]
SscrChrXG271980	52200910	52287162	+	--	Biological Process: negative regulation of transcription by RNA polymerase II (GO:0000122);; Molecular Function: transcription cis-regulatory region binding (GO:0000976);; Molecular Function: RNA polymerase II transcription regulatory region sequence-specific DNA binding (GO:0000977);; Molecular Function: RNA polymerase II cis-regulatory region sequence-specific DNA binding (GO:0000978);; Molecul…	KLF8_12; krueppel-like factor 8/12	General function prediction only	Zinc finger, C2H2 type	--	Kruppel like factor 8 OS=Sus scrofa OX=9823 GN=KLF8 PE=4 SV=1	Transcription	Krueppel-like factor 8 isoform X1 [Phacochoerus africanus]
SscrChrXG271990	52452006	52453880	+	--	Cellular Component: nucleus (GO:0005634);; Cellular Component: autophagosome (GO:0005776);; Biological Process: autophagy (GO:0006914);; Cellular Component: membrane (GO:0016020);; Cellular Component: cytoplasmic vesicle (GO:0031410);	UBQLN, DSK2; ubiquilin	--	Ubiquitin family	Ubiquilin-1 OS=Pongo abelii OX=9601 GN=UBQLN1 PE=2 SV=1	Ubiquilin 2 OS=Catagonus wagneri OX=51154 GN=UBQLN2 PE=4 SV=1	Posttranslational modification, protein turnover, chaperones	ubiquilin-2 [Sus scrofa]
SscrChrXG272000	52682438	52682644	+	--	Cellular Component: P-body (GO:0000932);; Biological Process: nuclear-transcribed mRNA catabolic process (GO:0000956);; Biological Process: negative regulation of cytoplasmic mRNA processing body assembly (GO:0010607);	--	--	--	Negative regulator of P-body association OS=Pongo abelii OX=9601 GN=NBDY PE=3 SV=1	Negative regulator of P-body association OS=Sus scrofa OX=9823 GN=LOC110257828 PE=4 SV=1	--	negative regulator of P-body association isoform X3 [Sus scrofa]
SscrChrXG272010	52816674	52817117	-	General function prediction only	Molecular Function: acetyltransferase activity (GO:0016407);	NAA50, NAT5; N-alpha-acetyltransferase 50 [EC:2.3.1.258 2.3.1.309]	General function prediction only	Acetyltransferase (GNAT) family	N-alpha-acetyltransferase 50 OS=Bos taurus OX=9913 GN=NAA50 PE=2 SV=1	N-acetyltransferase domain-containing protein OS=Otolemur garnettii OX=30611 PE=4 SV=1	Function unknown	N-alpha-acetyltransferase 50 isoform X1 [Elephas maximus indicus]
SscrChrXG272020	52903642	52909766	-	--	Biological Process: gamete generation (GO:0007276);	--	--	Spin/Ssty Family	Spindlin-3 OS=Pongo abelii OX=9601 GN=SPIN3 PE=2 SV=2	Spindlin family member 3 OS=Sus scrofa OX=9823 GN=SPIN3 PE=3 SV=1	Transcription	spindlin-3 [Sus scrofa]
SscrChrXG272030	53031362	53032138	-	--	Cellular Component: nucleus (GO:0005634);; Biological Process: cell cycle (GO:0007049);; Biological Process: gamete generation (GO:0007276);; Biological Process: regulation of cell cycle (GO:0051726);	--	--	Spin/Ssty Family	Spindlin-2 OS=Pongo abelii OX=9601 GN=SPIN2 PE=2 SV=1	Spindlin-2 OS=Sus scrofa OX=9823 PE=3 SV=1	Function unknown	spindlin-2B isoform X2 [Sus scrofa]
SscrChrXG272060	53365087	53371723	+	--	Molecular Function: transcription coregulator activity (GO:0003712);; Cellular Component: nucleus (GO:0005634);; Biological Process: regulation of transcription by RNA polymerase II (GO:0006357);	--	General function prediction only	Zinc finger, C2H2 type	--	Zinc finger X-linked protein ZXDB OS=Sus scrofa OX=9823 GN=LOC110258620 PE=4 SV=1	Transcription	zinc finger X-linked protein ZXDB isoform X1 [Sus scrofa]
SscrChrXG272110	59366540	59367682	+	Transcription	Molecular Function: nucleic acid binding (GO:0003676);; Cellular Component: organelle membrane (GO:0031090);	CSDA, ZONAB; cold shock domain protein A	Translation, ribosomal structure and biogenesis	'Cold-shock' DNA-binding domain	Y-box-binding protein 1 OS=Bos taurus OX=9913 GN=YBX1 PE=2 SV=3	CSD domain-containing protein OS=Sus scrofa OX=9823 PE=4 SV=1	Translation, ribosomal structure and biogenesis	Y-box-binding protein 3-like [Phacochoerus africanus]
SscrChrXG272130	59441920	59443428	+	--	Biological Process: germ cell development (GO:0007281);	BTBD13, GMCL1, GCL; BTB/POZ domain-containing protein 13 (germ cell-less protein-like 1)	General function prediction only	BTB/POZ domain	--	Germ cell-less protein-like 1 OS=Sus scrofa OX=9823 GN=LOC110257676 PE=4 SV=1	Function unknown	germ cell-less protein-like 1 [Sus scrofa]
SscrChrXG272150	59519160	59527369	-	--	Cellular Component: nucleoplasm (GO:0005654);; Cellular Component: cytosol (GO:0005829);; Biological Process: regulation of DNA-templated transcription (GO:0006355);; Biological Process: gamete generation (GO:0007276);; Molecular Function: methylated histone binding (GO:0035064);	--	--	Spin/Ssty Family	Spindlin-1 OS=Pongo abelii OX=9601 GN=SPIN1 PE=2 SV=1	Spindlin family member 4 OS=Sus scrofa OX=9823 GN=SPIN4 PE=3 SV=1	Function unknown	spindlin-4 [Sus scrofa]
SscrChrXG272160	59695899	59984708	-	--	Molecular Function: guanyl-nucleotide exchange factor activity (GO:0005085);; Cellular Component: cytoplasm (GO:0005737);; Cellular Component: postsynaptic density (GO:0014069);; Cellular Component: anchoring junction (GO:0070161);	ARHGEF9; Rho guanine nucleotide exchange factor 9	Signal transduction mechanisms	RhoGEF domain	Rho guanine nucleotide exchange factor 9 OS=Bos taurus OX=9913 GN=ARHGEF9 PE=2 SV=1	Rho guanine nucleotide exchange factor 9 OS=Sus scrofa OX=9823 GN=ARHGEF9 PE=4 SV=1	Signal transduction mechanisms	rho guanine nucleotide exchange factor 9 isoform X1 [Sus scrofa]
SscrChrXG272190	60404274	60423537	-	--	Molecular Function: phosphatidylinositol-4,5-bisphosphate binding (GO:0005546);; Cellular Component: plasma membrane (GO:0005886);; Molecular Function: beta-catenin binding (GO:0008013);; Cellular Component: nuclear body (GO:0016604);; Biological Process: positive regulation of protein ubiquitination (GO:0031398);; Biological Process: positive regulation of protein catabolic process (GO:0045732);…	AMER1; APC membrane recruitment protein 1	--	WTX protein	--	APC membrane recruitment protein 1 OS=Sus scrofa OX=9823 GN=AMER1 PE=3 SV=1	Function unknown	APC membrane recruitment protein 1 [Sus scrofa]
SscrChrXG272210	60494910	60630662	-	--	Molecular Function: phosphatidylinositol-3-phosphate phosphatase activity (GO:0004438);; Biological Process: regulation of autophagy (GO:0010506);; Biological Process: phosphatidylinositol dephosphorylation (GO:0046856);; Molecular Function: phosphatidylinositol-3,5-bisphosphate 3-phosphatase activity (GO:0052629);	MTMR6_7_8; myotubularin-related protein 6/7/8 [EC:3.1.3.64 3.1.3.95]	General function prediction only	Myotubularin-like phosphatase domain	Myotubularin-related protein 7 OS=Pongo abelii OX=9601 GN=MTMR7 PE=2 SV=1	Phosphatidylinositol-3-phosphatase OS=Sus scrofa OX=9823 PE=3 SV=1	Function unknown	myotubularin-related protein 8 isoform X1 [Sus scrofa]
SscrChrXG272220	60633173	60633634	+	--	Molecular Function: actin binding (GO:0003779);; Biological Process: actin cytoskeleton organization (GO:0030036);	PFN; profilin	Cytoskeleton	Profilin	Profilin-1 OS=Bos taurus OX=9913 GN=PFN1 PE=1 SV=2	Profilin OS=Sus scrofa OX=9823 GN=LOC102159063 PE=3 SV=1	Cytoskeleton	profilin-2-like [Phacochoerus africanus]
SscrChrXG272230	60696249	60731608	-	--	Biological Process: noradrenergic neuron development (GO:0003358);; Cellular Component: nucleus (GO:0005634);; Cellular Component: cytoplasm (GO:0005737);; Biological Process: protein monoubiquitination (GO:0006513);; Cellular Component: protein-containing complex (GO:0032991);; Cellular Component: neuronal cell body (GO:0043025);; Cellular Component: postsynaptic membrane (GO:0045211);; Biologic…	ZC4H2; zinc finger C4H2 domain-contaning protein	Function unknown	Zinc finger-containing protein	--	Zinc finger C4H2-type containing OS=Sus scrofa OX=9823 GN=ZC4H2 PE=4 SV=1	Function unknown	hypothetical protein MG293_005741 [Ovis ammon polii]
SscrChrXG272250	61253311	61297091	+	--	Molecular Function: endonuclease activity (GO:0004519);; Molecular Function: metal ion binding (GO:0046872);	ZC3H12, MCPIP; ribonuclease ZC3H12 [EC:3.1.-.-]	Function unknown	Zc3h12a-like Ribonuclease NYN domain	Ribonuclease ZC3H12A OS=Bos taurus OX=9913 GN=ZC3H12A PE=2 SV=1	Zinc finger CCCH-type containing 12B OS=Sus scrofa OX=9823 GN=ZC3H12B PE=3 SV=1	Function unknown	probable ribonuclease ZC3H12B [Sus scrofa]
SscrChrXG272270	61699883	61721292	-	--	Cellular Component: membrane (GO:0016021);; Biological Process: negative regulation of interleukin-2 production (GO:0032703);; Biological Process: negative regulation of T cell proliferation (GO:0042130);; Biological Process: negative regulation of macrophage activation (GO:0043031);	VSIG4, CRIg; V-set and immunoglobulin domain-containing protein 4	--	Immunoglobulin V-set domain	Coxsackievirus and adenovirus receptor homolog OS=Bos taurus OX=9913 GN=CXADR PE=2 SV=1	V-set and immunoglobulin domain containing 4 OS=Sus scrofa OX=9823 GN=VSIG4 PE=4 SV=1	Signal transduction mechanisms	V-set and immunoglobulin domain-containing protein 4 precursor [Sus scrofa]
SscrChrXG272280	62256053	62262592	-	--	Biological Process: protein depalmitoylation (GO:0002084);; Molecular Function: molecular_function (GO:0003674);; Molecular Function: catalytic activity (GO:0003824);; Cellular Component: cellular_component (GO:0005575);; Cellular Component: obsolete cell (GO:0005623);; Biological Process: protein modification process (GO:0006464);; Biological Process: protein lipidation (GO:0006497);; Biological…	ABHD17; abhydrolase domain-containing protein 17 [EC:3.1.2.22]	General function prediction only	--	Alpha/beta hydrolase domain-containing protein 17C OS=Bos taurus OX=9913 GN=ABHD17C PE=2 SV=1	Abhydrolase domain containing 17C, depalmitoylase OS=Cercocebus atys OX=9531 GN=ABHD17C PE=4 SV=1	Function unknown	LOW QUALITY PROTEIN: alpha/beta hydrolase domain-containing protein 17C-like [Phacochoerus africanus]
SscrChrXG272290	63129790	63344278	+	--	Molecular Function: nuclear receptor activity (GO:0004879);; Molecular Function: steroid binding (GO:0005496);; Cellular Component: nucleus (GO:0005634);; Molecular Function: zinc ion binding (GO:0008270);; Biological Process: androgen receptor signaling pathway (GO:0030521);; Molecular Function: sequence-specific DNA binding (GO:0043565);	AR, NR3C4; androgen receptor	Signal transduction mechanisms	Androgen receptor	Androgen receptor OS=Sus scrofa OX=9823 GN=AR PE=2 SV=3	Androgen receptor OS=Sus scrofa OX=9823 GN=AR PE=2 SV=1	Transcription	androgen receptor [Sus scrofa]
SscrChrXG272300	63567853	64126878	-	--	Molecular Function: GTPase activator activity (GO:0005096);; Biological Process: signal transduction (GO:0007165);	OPHN1, ARHGAP41; oligophrenin-1	Signal transduction mechanisms	BAR domain of APPL family	Oligophrenin-1 OS=Pan troglodytes OX=9598 GN=OPHN1 PE=2 SV=1	Oligophrenin 1 OS=Sus scrofa OX=9823 GN=OPHN1 PE=4 SV=1	Signal transduction mechanisms	oligophrenin-1 isoform X1 [Sus scrofa]
SscrChrXG272340	64460085	64472966	+	--	Biological Process: neural crest cell migration (GO:0001755);; Cellular Component: nucleus (GO:0005634);; Cellular Component: cytoplasm (GO:0005737);; Cellular Component: plasma membrane (GO:0005886);; Biological Process: axon guidance (GO:0007411);; Biological Process: embryonic pattern specification (GO:0009880);; Cellular Component: membrane (GO:0016021);; Biological Process: T cell costimulat…	EFNB; ephrin-B	Signal transduction mechanisms	Ephrin	--	Ephrin-B1 OS=Sus scrofa OX=9823 GN=EFNB1 PE=3 SV=2	Signal transduction mechanisms	ephrin-B1 isoform X1 [Sus scrofa]
SscrChrXG272360	64472016	64472309	+	--	Biological Process: neural crest cell migration (GO:0001755);; Cellular Component: nucleus (GO:0005634);; Cellular Component: cytoplasm (GO:0005737);; Cellular Component: plasma membrane (GO:0005886);; Biological Process: axon guidance (GO:0007411);; Biological Process: embryonic pattern specification (GO:0009880);; Cellular Component: membrane (GO:0016021);; Biological Process: T cell costimulat…	--	--	--	--	Ephrin B1 OS=Macaca fascicularis OX=9541 GN=EFNB1 PE=3 SV=1	--	--
SscrChrXG272370	64788931	64795122	-	--	Molecular Function: metal ion binding (GO:0046872);; Molecular Function: ubiquitin protein ligase activity (GO:0061630);	PJA1; E3 ubiquitin-protein ligase Praja1 [EC:2.3.2.27]	Posttranslational modification, protein turnover, chaperones	Ring finger domain	E3 ubiquitin-protein ligase Praja-2 OS=Pongo abelii OX=9601 GN=PJA2 PE=2 SV=1	Praja ring finger ubiquitin ligase 1 OS=Sus scrofa OX=9823 GN=PJA1 PE=4 SV=1	Posttranslational modification, protein turnover, chaperones	E3 ubiquitin-protein ligase Praja-1 isoform X1 [Phacochoerus africanus]
SscrChrXG272520	66046140	66059009	-	--	Biological Process: resolution of meiotic recombination intermediates (GO:0000712);; Cellular Component: central element (GO:0000801);; Biological Process: meiotic gene conversion (GO:0006311);; Biological Process: apoptotic process (GO:0006915);; Biological Process: male meiosis chromosome segregation (GO:0007060);; Biological Process: synaptonemal complex assembly (GO:0007130);; Biological Proc…	TEX11; testis-expressed protein 11	Function unknown	--	--	Protein ZIP4 homolog OS=Sus scrofa OX=9823 GN=TEX11 PE=4 SV=2	Function unknown	testis-expressed protein 11-like [Phacochoerus africanus]
SscrChrXG272540	66456552	66468416	-	Amino acid transport and metabolism	Cellular Component: plasma membrane (GO:0005886);; Cellular Component: membrane (GO:0016021);; Molecular Function: transmembrane transporter activity (GO:0022857);; Biological Process: L-alpha-amino acid transmembrane transport (GO:1902475);	SLC7A3, ATRC3; solute carrier family 7 (cationic amino acid transporter), member 3	Amino acid transport and metabolism	Amino acid permease	Cationic amino acid transporter 2 OS=Sus scrofa OX=9823 GN=SLC7A2 PE=2 SV=1	AA_permease_C domain-containing protein OS=Sus scrofa OX=9823 GN=SLC7A3 PE=3 SV=1	Amino acid transport and metabolism	cationic amino acid transporter 3 [Phacochoerus africanus]
SscrChrXG272680	67053333	67089243	+	Posttranslational modification, protein turnover, chaperones	Biological Process: mitophagy (GO:0000423);; Molecular Function: phosphatidylinositol-3,4,5-trisphosphate binding (GO:0005547);; Cellular Component: cytosol (GO:0005829);; Cellular Component: plasma membrane (GO:0005886);; Biological Process: regulation of glycolytic process (GO:0006110);; Biological Process: regulation of gluconeogenesis (GO:0006111);; Biological Process: protein O-linked glycos…	OGT; protein O-GlcNAc transferase [EC:2.4.1.255]	--	Glycosyl transferase family 41	UDP-N-acetylglucosamine--peptide N-acetylglucosaminyltransferase 110 kDa subunit OS=Oryctolagus cuniculus OX=9986 GN=OGT PE=1 SV=2	UDP-N-acetylglucosamine--peptide N-acetylglucosaminyltransferase 110 kDa subunit OS=Sus scrofa OX=9823 GN=OGT PE=3 SV=1	--	UDP-N-acetylglucosamine--peptide N-acetylglucosaminyltransferase 110 kDa subunit isoform X1 [Vulpes vulpes]
SscrChrXG272700	67122517	67130242	-	--	Biological Process: angiogenesis (GO:0001525);; Biological Process: regulation of leukocyte migration (GO:0002685);; Biological Process: chemotaxis (GO:0006935);; Biological Process: inflammatory response (GO:0006954);; Cellular Component: external side of plasma membrane (GO:0009897);; Cellular Component: membrane (GO:0016021);; Molecular Function: C-X-C chemokine receptor activity (GO:0016494);…	CXCR3, GPR9, CD183; C-X-C chemokine receptor type 3	--	7 transmembrane receptor (rhodopsin family)	C-X-C chemokine receptor type 3 OS=Capra hircus OX=9925 GN=CXCR3 PE=2 SV=1	C-X-C chemokine receptor type 3 OS=Sus scrofa OX=9823 GN=CXCR3 PE=3 SV=1	Signal transduction mechanisms	C-X-C chemokine receptor type 3 [Sus scrofa]
SscrChrXG272720	67198068	67201706	+	--	--	--	Extracellular structures	Domain of unknown function (DUF4641)	Uncharacterized protein CXorf49 homolog OS=Bos taurus OX=9913 PE=2 SV=1	AT-hook DNA-binding motif-containing protein 1 OS=Sus scrofa OX=9823 GN=LOC110257738 PE=4 SV=2	Extracellular structures	uncharacterized protein CXorf49 homolog [Sus scrofa]
SscrChrXG272790	67585307	67596681	+	Posttranslational modification, protein turnover, chaperones	Molecular Function: DNA binding (GO:0003677);; Molecular Function: peptidyl-prolyl cis-trans isomerase activity (GO:0003755);; Biological Process: rRNA processing (GO:0006364);	PIN4; peptidyl-prolyl cis-trans isomerase NIMA-interacting 4 [EC:5.2.1.8]	Posttranslational modification, protein turnover, chaperones	PPIC-type PPIASE domain	Peptidyl-prolyl cis-trans isomerase NIMA-interacting 4 OS=Bos taurus OX=9913 GN=PIN4 PE=2 SV=1	Peptidyl-prolyl cis-trans isomerase OS=Sus scrofa OX=9823 GN=PIN4 PE=3 SV=1	Posttranslational modification, protein turnover, chaperones	peptidyl-prolyl cis-trans isomerase NIMA-interacting 4 [Sus scrofa]
SscrChrXG272800	67602769	67632826	-	Function unknown	Molecular Function: ATP binding (GO:0005524);; Molecular Function: ATP-dependent chromatin remodeler activity (GO:0140658);	ERCC6L, PICH; DNA excision repair protein ERCC-6-like [EC:5.6.2.-]	--	SNF2-related domain	DNA excision repair protein ERCC-6-like OS=Bos taurus OX=9913 GN=ERCC6L PE=2 SV=1	ERCC excision repair 6 like, spindle assembly checkpoint helicase OS=Sus scrofa OX=9823 GN=ERCC6L PE=4 SV=1	--	DNA excision repair protein ERCC-6-like [Sus scrofa]
SscrChrXG272810	67655191	67661927	-	Nucleotide transport and metabolism	Molecular Function: molecular_function (GO:0003674);; Molecular Function: catalytic activity (GO:0003824);; Molecular Function: guanylate kinase activity (GO:0004385);; Cellular Component: cellular_component (GO:0005575);; Cellular Component: intracellular anatomical structure (GO:0005622);; Cellular Component: obsolete cell (GO:0005623);; Cellular Component: cytoplasm (GO:0005737);; Cellular Com…	gmk, GUK1; guanylate kinase [EC:2.7.4.8]	Nucleotide transport and metabolism	Guanylate kinase	Guanylate kinase OS=Sus scrofa OX=9823 GN=GUK1 PE=1 SV=2	Guanylate kinase-like domain-containing protein OS=Sus scrofa OX=9823 PE=4 SV=1	Nucleotide transport and metabolism	guanylate kinase isoform X6 [Phocoena sinus]
SscrChrXG272820	67664643	67670458	-	Translation, ribosomal structure and biogenesis	Molecular Function: structural constituent of ribosome (GO:0003735);; Cellular Component: obsolete polysome (GO:0005844);; Biological Process: translation (GO:0006412);; Biological Process: positive regulation of cell population proliferation (GO:0008284);; Molecular Function: rRNA binding (GO:0019843);; Cellular Component: cytosolic small ribosomal subunit (GO:0022627);; Cellular Component: cyto…	RP-S4e, RPS4; small subunit ribosomal protein S4e	Translation, ribosomal structure and biogenesis	Ribosomal family S4e	40S ribosomal protein S4, X isoform OS=Chlorocebus aethiops OX=9534 GN=RPS4X PE=2 SV=3	40S ribosomal protein S4 OS=Sus scrofa OX=9823 GN=RPS4X PE=1 SV=1	Translation, ribosomal structure and biogenesis	LOW QUALITY PROTEIN: 40S ribosomal protein S4, X isoform [Artibeus jamaicensis]
SscrChrXG272830	67695203	67700780	-	--	Cellular Component: nucleus (GO:0005634);; Biological Process: regulation of DNA-templated transcription (GO:0006355);	CITED1; Cbp/p300-interacting transactivator 1	--	CITED	Cbp/p300-interacting transactivator 1 OS=Bos taurus OX=9913 GN=CITED1 PE=2 SV=1	Cbp/p300-interacting transactivator 1 OS=Sus scrofa OX=9823 GN=CITED1 PE=3 SV=1	Transcription	cbp/p300-interacting transactivator 1 isoform X1 [Sus scrofa]
SscrChrXG272840	67726575	67972379	-	Secondary metabolites biosynthesis, transport and catabolism	Molecular Function: histone deacetylase activity (GO:0004407);; Cellular Component: nucleus (GO:0005634);; Biological Process: chromatin organization (GO:0006325);; Biological Process: obsolete histone deacetylation (GO:0016575);	HDAC8; histone deacetylase 8 [EC:3.5.1.98]	Chromatin structure and dynamics	Histone deacetylase domain	Histone deacetylase 8 OS=Bos taurus OX=9913 GN=HDAC8 PE=2 SV=1	Histone deacetylase OS=Sus scrofa OX=9823 GN=HDAC8 PE=3 SV=1	Chromatin structure and dynamics	histone deacetylase 8 isoform X2 [Sus scrofa]
SscrChrXG272860	67980482	68101600	-	Carbohydrate transport and metabolism	Molecular Function: calmodulin binding (GO:0005516);; Cellular Component: plasma membrane (GO:0005886);; Biological Process: glycogen metabolic process (GO:0005977);	PHKA_B; phosphorylase kinase alpha/beta subunit	Carbohydrate transport and metabolism	Glycosyl hydrolases family 15	Phosphorylase b kinase regulatory subunit alpha, skeletal muscle isoform OS=Oryctolagus cuniculus OX=9986 GN=PHKA1 PE=1 SV=1	Phosphorylase b kinase regulatory subunit OS=Catagonus wagneri OX=51154 GN=PHKA1 PE=3 SV=1	Carbohydrate transport and metabolism	phosphorylase b kinase regulatory subunit alpha, skeletal muscle isoform isoform X2 [Sus scrofa]
SscrChrXG272870	68189715	68221787	+	--	Cellular Component: nucleus (GO:0005634);; Biological Process: regulation of DNA-templated transcription (GO:0006355);; Molecular Function: sequence-specific DNA binding (GO:0043565);; Molecular Function: metal ion binding (GO:0046872);	DMRT8, DMRTC1; doublesex- and mab-3-related transcription factor 8	--	Doublesex-and mab-3-related transcription factor C1 and C2	Doublesex- and mab-3-related transcription factor C2 OS=Bos taurus OX=9913 GN=DMRTC2 PE=2 SV=1	DM domain-containing protein OS=Sus scrofa OX=9823 PE=3 SV=2	Transcription	doublesex- and mab-3-related transcription factor 3-like [Phacochoerus africanus]
SscrChrXG272890	68348224	68352846	+	--	Molecular Function: RNA binding (GO:0003723);	PABPC; polyadenylate-binding protein	--	RNA recognition motif. (a.k.a. RRM, RBD, or RNP domain)	Polyadenylate-binding protein 1 OS=Bos taurus OX=9913 GN=PABPC1 PE=2 SV=1	PABP OS=Sus scrofa OX=9823 PE=4 SV=1	--	PREDICTED: polyadenylate-binding protein 1-like 2 [Oryctolagus cuniculus]
SscrChrXG272910	68415037	68425026	-	--	Cellular Component: nucleus (GO:0005634);; Biological Process: nucleosome assembly (GO:0006334);	NAP1L2, BPX; nucleosome assembly protein 1-like 2	--	Nucleosome assembly protein (NAP)	Nucleosome assembly protein 1-like 4 OS=Bos taurus OX=9913 GN=NAP1L4 PE=2 SV=1	Nucleosome assembly protein 1-like 2 OS=Sus scrofa OX=9823 PE=3 SV=1	--	nucleosome assembly protein 1-like 2 [Sus scrofa]
SscrChrXG272940	68565392	68573279	+	--	Molecular Function: DNA-binding transcription factor activity, RNA polymerase II-specific (GO:0000981);; Molecular Function: DNA binding (GO:0003677);; Cellular Component: nucleus (GO:0005634);	CDX1_4; homeobox protein CDX1/4	Transcription	Caudal like protein activation region	Homeobox protein CDX-1 OS=Pongo pygmaeus OX=9600 GN=CDX1 PE=3 SV=1	Homeobox domain-containing protein OS=Sus scrofa OX=9823 PE=3 SV=1	Transcription	homeobox protein CDX-4 [Sus scrofa]
SscrChrXG272960	68641931	68688875	+	--	Cellular Component: membrane (GO:0016021);	--	General function prediction only	Golgin subfamily A member 7/ERF4 family	--	Cysteine rich hydrophobic domain 1 OS=Sus scrofa OX=9823 GN=CHIC1 PE=4 SV=1	Function unknown	cysteine-rich hydrophobic domain-containing protein 1 [Sus scrofa]
SscrChrXG273020	69103974	69104489	+	--	Molecular Function: nucleic acid binding (GO:0003676);; Molecular Function: zinc ion binding (GO:0008270);	CNBP; cellular nucleic acid-binding protein	Posttranslational modification, protein turnover, chaperones	Zinc knuckle	CCHC-type zinc finger nucleic acid binding protein OS=Bos taurus OX=9913 GN=CNBP PE=2 SV=1	CCHC-type zinc finger nucleic acid binding protein OS=Sus scrofa OX=9823 PE=4 SV=1	Posttranslational modification, protein turnover, chaperones	CCHC-type zinc finger nucleic acid binding protein-like [Phacochoerus africanus]
SscrChrXG273030	69235022	69340970	+	--	Cellular Component: plasma membrane (GO:0005887);; Biological Process: amino acid metabolic process (GO:0006520);; Molecular Function: amino acid transmembrane transporter activity (GO:0015171);; Molecular Function: thyroid hormone transmembrane transporter activity (GO:0015349);; Cellular Component: membrane (GO:0016021);; Cellular Component: apical plasma membrane (GO:0016324);; Biological Proc…	SLC16A2; MFS transporter, MCT family, solute carrier family 16 (monocarboxylic acid transporters), member 2	Carbohydrate transport and metabolism	Major Facilitator Superfamily	Monocarboxylate transporter 13 OS=Bos taurus OX=9913 GN=SLC16A13 PE=2 SV=1	Solute carrier family 16 member 2 OS=Sus scrofa OX=9823 GN=SLC16A2 PE=4 SV=3	Carbohydrate transport and metabolism	monocarboxylate transporter 8 isoform X2 [Sus scrofa]
SscrChrXG273050	69462344	69467759	-	--	Biological Process: DNA synthesis involved in DNA repair (GO:0000731);; Biological Process: regulation of cell-matrix adhesion (GO:0001952);; Biological Process: negative regulation of cell-matrix adhesion (GO:0001953);; Cellular Component: cellular_component (GO:0005575);; Cellular Component: intracellular anatomical structure (GO:0005622);; Cellular Component: obsolete cell (GO:0005623);; Cellu…	NEXMIF; neurite extension and migration factor	--	Domain of unknown function (DUF4683)	--	Neurite extension and migration factor OS=Sus scrofa OX=9823 GN=NEXMIF PE=4 SV=1	Function unknown	LOW QUALITY PROTEIN: protein KIAA2022 homolog [Sus scrofa]
SscrChrXG273060	69661538	69786893	-	Posttranslational modification, protein turnover, chaperones	Molecular Function: ATP binding (GO:0005524);; Cellular Component: membrane (GO:0016021);; Molecular Function: ABC-type transporter activity (GO:0140359);	ABCB7, ATM; ATP-binding cassette, subfamily B (MDR/TAP), member 7	Intracellular trafficking, secretion, and vesicular transport	ABC transporter transmembrane region	Mitochondrial potassium channel ATP-binding subunit OS=Pongo abelii OX=9601 GN=ABCB8 PE=2 SV=1	ATP-binding cassette sub-family B member 7, mitochondrial OS=Sus scrofa OX=9823 PE=4 SV=1	Intracellular trafficking, secretion, and vesicular transport	ATP-binding cassette sub-family B member 7, mitochondrial isoform X1 [Sus scrofa]
SscrChrXG273070	69871631	69892801	+	Nucleotide transport and metabolism	Molecular Function: molecular_function (GO:0003674);; Molecular Function: catalytic activity (GO:0003824);; Molecular Function: uridine kinase activity (GO:0004849);; Cellular Component: cellular_component (GO:0005575);; Cellular Component: intracellular anatomical structure (GO:0005622);; Cellular Component: obsolete cell (GO:0005623);; Cellular Component: cytoplasm (GO:0005737);; Cellular Compo…	--	General function prediction only	Uracil phosphoribosyltransferase	Uracil phosphoribosyltransferase homolog OS=Bos taurus OX=9913 GN=UPRT PE=2 SV=1	Uracil phosphoribosyltransferase homolog OS=Sus scrofa OX=9823 GN=UPRT PE=4 SV=1	Nucleotide transport and metabolism	uracil phosphoribosyltransferase homolog isoform X1 [Phacochoerus africanus]
SscrChrXG273080	69930308	70029678	-	--	Cellular Component: membrane (GO:0016021);; Molecular Function: palmitoyltransferase activity (GO:0016409);	ZDHHC2_15_20; palmitoyltransferase ZDHHC2/15/20 [EC:2.3.1.225]	General function prediction only	DHHC palmitoyltransferase	Palmitoyltransferase ZDHHC20 OS=Bos taurus OX=9913 GN=ZDHHC20 PE=2 SV=1	Palmitoyltransferase OS=Catagonus wagneri OX=51154 GN=ZDHHC15 PE=3 SV=1	Function unknown	palmitoyltransferase ZDHHC15 [Phacochoerus africanus]
SscrChrXG273090	70159378	70160949	+	--	--	MAGE; melanoma-associated antigen	Function unknown	MAGE homology domain	Melanoma-associated antigen E1 OS=Macaca fascicularis OX=9541 GN=MAGEE1 PE=2 SV=1	Melanoma-associated antigen E2 OS=Sus scrofa OX=9823 PE=4 SV=1	Function unknown	melanoma-associated antigen E2 [Sus scrofa]
SscrChrXG273110	70271760	70272449	+	--	--	TRAPPC13; trafficking protein particle complex subunit 13	Function unknown	Protein of unknown function (DUF974)	Trafficking protein particle complex subunit 13 OS=Bos taurus OX=9913 GN=TRAPPC13 PE=2 SV=1	Trafficking protein particle complex subunit 13 OS=Catagonus wagneri OX=51154 PE=3 SV=1	Function unknown	trafficking protein particle complex subunit 13-like [Vicugna pacos]
SscrChrXG273130	70587263	70600366	+	--	Molecular Function: protein serine/threonine kinase activity (GO:0004674);; Molecular Function: ATP binding (GO:0005524);; Biological Process: protein phosphorylation (GO:0006468);; Biological Process: phosphatidylinositol 3-kinase/protein kinase B signal transduction (GO:0043491);	AKT; RAC serine/threonine-protein kinase [EC:2.7.11.1]	Signal transduction mechanisms	Protein kinase domain	RAC-alpha serine/threonine-protein kinase OS=Bos taurus OX=9913 GN=AKT1 PE=1 SV=2	Non-specific serine/threonine protein kinase OS=Ailuropoda melanoleuca OX=9646 GN=AKT1 PE=3 SV=1	Signal transduction mechanisms	RAC-alpha serine/threonine-protein kinase isoform X4 [Phocoena sinus]
SscrChrXG273140	70829018	70845238	+	--	Biological Process: positive regulation of protein phosphorylation (GO:0001934);; Molecular Function: fibroblast growth factor receptor binding (GO:0005104);; Cellular Component: extracellular space (GO:0005615);; Cellular Component: cytoplasm (GO:0005737);; Molecular Function: growth factor activity (GO:0008083);; Biological Process: positive regulation of cell population proliferation (GO:00082…	FGF; fibroblast growth factor	Signal transduction mechanisms	Fibroblast growth factor	Fibroblast growth factor 9 OS=Didelphis albiventris OX=42716 GN=FGF9 PE=2 SV=1	Fibroblast growth factor OS=Sus scrofa OX=9823 GN=FGF16 PE=3 SV=1	Signal transduction mechanisms	fibroblast growth factor 16 [Sus scrofa]
SscrChrXG273150	70857621	71064479	-	--	Cellular Component: chromosome, telomeric region (GO:0000781);; Molecular Function: ATP binding (GO:0005524);; Cellular Component: nucleus (GO:0005634);; Biological Process: DNA repair (GO:0006281);; Molecular Function: metal ion binding (GO:0046872);; Molecular Function: ATP-dependent chromatin remodeler activity (GO:0140658);	ATRX; transcriptional regulator ATRX	Transcription	SNF2-related domain	Transcriptional regulator ATRX OS=Pan troglodytes OX=9598 GN=ATRX PE=2 SV=1	DNA helicase OS=Sus scrofa OX=9823 PE=4 SV=1	Transcription	transcriptional regulator ATRX isoform X5 [Sus scrofa]
SscrChrXG273160	71172813	71234774	-	--	Cellular Component: plasma membrane (GO:0005886);; Biological Process: protein N-linked glycosylation (GO:0006487);; Cellular Component: oligosaccharyltransferase complex (GO:0008250);; Molecular Function: magnesium ion transmembrane transporter activity (GO:0015095);; Cellular Component: membrane (GO:0016021);	MAGT1; magnesium transporter 1	Posttranslational modification, protein turnover, chaperones	OST3 / OST6 family, transporter family	Magnesium transporter protein 1 OS=Pongo abelii OX=9601 GN=MAGT1 PE=2 SV=1	Magnesium transporter protein 1 OS=Sus scrofa OX=9823 GN=MAGT1 PE=3 SV=1	Posttranslational modification, protein turnover, chaperones	magnesium transporter protein 1 [Phacochoerus africanus]
SscrChrXG273180	71250790	71382138	+	Inorganic ion transport and metabolism	Molecular Function: copper ion binding (GO:0005507);; Molecular Function: ATP binding (GO:0005524);; Cellular Component: trans-Golgi network (GO:0005802);; Cellular Component: membrane (GO:0016021);; Molecular Function: ATP hydrolysis activity (GO:0016887);; Molecular Function: ATPase-coupled monoatomic cation transmembrane transporter activity (GO:0019829);; Biological Process: copper ion transm…	copA, ctpA, ATP7; P-type Cu+ transporter [EC:7.2.2.8]	Inorganic ion transport and metabolism	Heavy-metal-associated domain	Copper-transporting ATPase 2 OS=Ovis aries OX=9940 GN=ATP7B PE=2 SV=1	P-type Cu(+) transporter OS=Sus scrofa OX=9823 GN=ATP7A PE=3 SV=1	Inorganic ion transport and metabolism	copper-transporting ATPase 1 isoform X1 [Sus scrofa]
SscrChrXG273200	71463166	71486214	+	Carbohydrate transport and metabolism	Molecular Function: phosphoglycerate kinase activity (GO:0004618);; Molecular Function: ATP binding (GO:0005524);; Cellular Component: extracellular space (GO:0005615);; Cellular Component: cytosol (GO:0005829);; Biological Process: gluconeogenesis (GO:0006094);; Biological Process: glycolytic process (GO:0006096);; Biological Process: negative regulation of angiogenesis (GO:0016525);; Biological…	PGK, pgk; phosphoglycerate kinase [EC:2.7.2.3]	Carbohydrate transport and metabolism	Phosphoglycerate kinase	Phosphoglycerate kinase 1 OS=Sus scrofa OX=9823 GN=PGK1 PE=1 SV=3	Phosphoglycerate kinase OS=Sus scrofa OX=9823 GN=PGK1 PE=1 SV=3	Carbohydrate transport and metabolism	phosphoglycerate kinase 1 [Phacochoerus africanus]
SscrChrXG273210	71617423	71635109	-	--	Molecular Function: nucleotide binding (GO:0000166);; Molecular Function: nucleoside binding (GO:0001882);; Molecular Function: purine nucleoside binding (GO:0001883);; Molecular Function: molecular_function (GO:0003674);; Molecular Function: binding (GO:0005488);; Molecular Function: GTP binding (GO:0005525);; Cellular Component: cellular_component (GO:0005575);; Cellular Component: intracellula…	ARF1_2; ADP-ribosylation factor 1/2	Intracellular trafficking, secretion, and vesicular transport	ADP-ribosylation factor family	ADP-ribosylation factor 1 OS=Bos taurus OX=9913 GN=ARF1 PE=1 SV=2	RAB32, member RAS onco family OS=Sus scrofa OX=9823 GN=ADGB PE=4 SV=1	Intracellular trafficking, secretion, and vesicular transport	ADP-ribosylation factor-like 17-like [Orycteropus afer afer]
SscrChrXG273220	71666323	71692806	-	--	Molecular Function: leukotriene receptor activity (GO:0004974);; Cellular Component: plasma membrane (GO:0005886);; Cellular Component: membrane (GO:0016021);	CYSLTR1; cysteinyl leukotriene receptor 1	--	7 transmembrane receptor (rhodopsin family)	Cysteinyl leukotriene receptor 1 OS=Sus scrofa OX=9823 GN=CYSLTR1 PE=2 SV=1	Cysteinyl leukotriene receptor 1 OS=Sus scrofa OX=9823 GN=CYSLTR1 PE=4 SV=1	Signal transduction mechanisms	cysteinyl leukotriene receptor 1 [Sus scrofa]
SscrChrXG273230	72091032	72092144	+	--	Molecular Function: G protein-coupled receptor activity (GO:0004930);; Cellular Component: membrane (GO:0016021);	LPAR4, GPR23; lysophosphatidic acid receptor 4	--	7 transmembrane receptor (rhodopsin family)	P2Y purinoceptor 1 OS=Bos taurus OX=9913 GN=P2RY1 PE=2 SV=1	G_PROTEIN_RECEP_F1_2 domain-containing protein OS=Sus scrofa OX=9823 PE=3 SV=1	Signal transduction mechanisms	lysophosphatidic acid receptor 4 isoform X1 [Sus scrofa]
SscrChrXG273240	72343936	72358548	+	--	Cellular Component: membrane (GO:0016021);; Molecular Function: G protein-coupled purinergic nucleotide receptor activity (GO:0045028);	P2RY10; P2Y purinoceptor 10	--	7 transmembrane receptor (rhodopsin family)	Platelet-activating factor receptor OS=Sus scrofa OX=9823 GN=PTAFR PE=2 SV=2	P2Y receptor family member 10 OS=Sus scrofa OX=9823 GN=P2RY10 PE=4 SV=1	Signal transduction mechanisms	putative P2Y purinoceptor 10 [Sus scrofa]
SscrChrXG273250	72516567	72553492	+	--	Molecular Function: G protein-coupled receptor activity (GO:0004930);; Cellular Component: membrane (GO:0016021);	GPR174; G protein-coupled receptor 174	--	7 transmembrane receptor (rhodopsin family)	Cysteinyl leukotriene receptor 1 OS=Sus scrofa OX=9823 GN=CYSLTR1 PE=2 SV=1	G_PROTEIN_RECEP_F1_2 domain-containing protein OS=Sus scrofa OX=9823 PE=4 SV=1	Signal transduction mechanisms	probable G-protein coupled receptor 174 [Sus scrofa]
SscrChrXG273260	72657603	72664543	-	--	Cellular Component: plasma membrane (GO:0005886);; Cellular Component: membrane (GO:0016021);	ITM2A; integral membrane protein 2A	Function unknown	BRICHOS domain	Integral membrane protein 2B OS=Bos taurus OX=9913 GN=ITM2B PE=2 SV=1	Integral membrane protein 2 OS=Sus scrofa OX=9823 GN=ITM2A PE=3 SV=1	Function unknown	integral membrane protein 2A isoform X2 [Phacochoerus africanus]
SscrChrXG273270	73128864	73151056	+	--	Molecular Function: DNA binding (GO:0003677);; Molecular Function: DNA-binding transcription factor activity (GO:0003700);; Cellular Component: nucleus (GO:0005634);; Biological Process: positive regulation of DNA-templated transcription (GO:0045893);	TBX22; T-box protein 22	Transcription	T-box	T-box transcription factor TBX4 OS=Canis lupus familiaris OX=9615 GN=TBX4 PE=2 SV=1	T-box domain-containing protein OS=Sus scrofa OX=9823 PE=4 SV=1	Transcription	T-box transcription factor TBX22 isoform X1 [Sus scrofa]
SscrChrXG273280	73313115	73313426	+	--	Cellular Component: chromatin (GO:0000785);; Cellular Component: nucleus (GO:0005634);; Molecular Function: nucleosomal DNA binding (GO:0031492);	HMGN1; high-mobility group nucleosome-binding domain-containing protein 1	--	HMG14 and HMG17	Non-histone chromosomal protein HMG-14 OS=Bos taurus OX=9913 GN=HMGN1 PE=1 SV=2	Non-histone chromosomal protein HMG-14 OS=Sus scrofa OX=9823 PE=3 SV=1	Function unknown	non-histone chromosomal protein HMG-14-like [Balaenoptera musculus]
SscrChrXG273290	73469090	73470220	+	--	Molecular Function: poly(A) RNA polymerase activity (GO:1990817);	TENT5D, FAM46D; terminal nucleotidyltransferase 5D [EC:2.7.7.19]	Function unknown	Nucleotidyltransferase	Terminal nucleotidyltransferase 5C OS=Macaca fascicularis OX=9541 GN=TENT5C PE=2 SV=1	Polynucleotide adenylyltransferase OS=Sus scrofa OX=9823 PE=3 SV=1	Function unknown	terminal nucleotidyltransferase 5D-like [Phacochoerus africanus]
SscrChrXG273300	73586304	73748839	-	--	Molecular Function: protein binding (GO:0005515);; Cellular Component: cellular_component (GO:0005575);; Cellular Component: intracellular anatomical structure (GO:0005622);; Cellular Component: obsolete cell (GO:0005623);; Cellular Component: nucleus (GO:0005634);; Biological Process: regulation of DNA-templated transcription (GO:0006355);; Biological Process: regulation of transcription by RNA …	BRWD1_3; bromodomain and WD repeat domain containing protein 1/3	General function prediction only	WD domain, G-beta repeat	Bromodomain testis-specific protein OS=Macaca fascicularis OX=9541 GN=BRDT PE=2 SV=3	Bromodomain and WD repeat-containing protein 3 OS=Sus scrofa OX=9823 PE=4 SV=1	Function unknown	bromodomain and WD repeat-containing protein 3 [Sus scrofa]
SscrChrXG273320	73788143	73789509	-	--	Molecular Function: chromatin binding (GO:0003682);; Cellular Component: nucleus (GO:0005634);; Biological Process: positive regulation of transcription elongation by RNA polymerase II (GO:0032968);; Molecular Function: methylated histone binding (GO:0035064);; Molecular Function: NuRD complex binding (GO:0120325);; Biological Process: obsolete negative regulation of histone H3-K27 acetylation (G…	--	--	--	--	PWWP domain-containing protein 2A isoform X1 OS=Physeter macrocephalus OX=9755 GN=PWWP2A PE=4 SV=1	Function unknown	PWWP domain-containing protein 2A isoform X1 [Physeter catodon]
SscrChrXG273340	73976266	74082081	+	--	Molecular Function: molecular_function (GO:0003674);; Molecular Function: obsolete SH3/SH2 adaptor activity (GO:0005070);; Molecular Function: binding (GO:0005488);; Molecular Function: protein binding (GO:0005515);; Cellular Component: cellular_component (GO:0005575);; Cellular Component: intracellular anatomical structure (GO:0005622);; Cellular Component: obsolete cell (GO:0005623);; Cellular …	SH3BGR; SH3 domain-binding glutamic acid-rich protein	Function unknown	SH3-binding, glutamic acid-rich protein	SH3 domain-binding glutamic acid-rich-like protein OS=Macaca fascicularis OX=9541 GN=SH3BGRL PE=3 SV=1	SH3 domain-binding glutamic acid-rich-like protein OS=Sus scrofa OX=9823 GN=SH3BGRL PE=3 SV=1	Function unknown	SH3 domain-binding glutamic acid-rich-like protein isoform X2 [Sus scrofa]
SscrChrXG273350	74099797	74100141	+	--	Molecular Function: calcium ion binding (GO:0005509);; Biological Process: negative regulation of appetite (GO:0032099);; Cellular Component: cellular anatomical entity (GO:0110165);	NUCB; nucleobindin	General function prediction only	--	Nucleobindin-1 OS=Pongo abelii OX=9601 GN=NUCB1 PE=2 SV=1	nucleobindin-2 OS=Delphinapterus leucas OX=9749 GN=NUCB2 PE=3 SV=1	Function unknown	nucleobindin-2 [Delphinapterus leucas]
SscrChrXG273360	74100167	74100631	+	--	Molecular Function: calcium ion binding (GO:0005509);; Biological Process: negative regulation of appetite (GO:0032099);; Cellular Component: cellular anatomical entity (GO:0110165);	NUCB; nucleobindin	General function prediction only	EF-hand domain pair	Nucleobindin-1 OS=Pongo abelii OX=9601 GN=NUCB1 PE=2 SV=1	Nucleobindin-2 isoform X3 OS=Sus scrofa OX=9823 PE=3 SV=1	Function unknown	nucleobindin-2 isoform X1 [Ornithorhynchus anatinus]
SscrChrXG273370	75060170	75060601	-	--	Molecular Function: G protein-coupled receptor activity (GO:0004930);; Molecular Function: olfactory receptor activity (GO:0004984);; Cellular Component: plasma membrane (GO:0005886);; Cellular Component: membrane (GO:0016021);	OLFR; olfactory receptor	--	7 transmembrane receptor (rhodopsin family)	Olfactory receptor-like protein OLF1 OS=Canis lupus familiaris OX=9615 PE=3 SV=1	Olfactory receptor OS=Ursus maritimus OX=29073 GN=LOC103666074 PE=3 SV=2	Signal transduction mechanisms	olfactory receptor 8J2-like [Lontra canadensis]
SscrChrXG273380	76146255	76147340	+	--	Molecular Function: RNA polymerase II transcription regulatory region sequence-specific DNA binding (GO:0000977);; Molecular Function: DNA-binding transcription factor activity, RNA polymerase II-specific (GO:0000981);; Cellular Component: nucleoplasm (GO:0005654);; Biological Process: sensory perception of sound (GO:0007605);; Biological Process: forebrain neuron differentiation (GO:0021879);; B…	POU3F, OTF; POU domain transcription factor, class 3	Transcription	Pou domain - N-terminal to homeobox domain	POU domain, class 3, transcription factor 3 (Fragment) OS=Sus scrofa OX=9823 GN=POU3F3 PE=2 SV=1	POU domain protein OS=Sus scrofa OX=9823 GN=POU3F4 PE=3 SV=1	Transcription	POU domain, class 3, transcription factor 4 [Sus scrofa]
SscrChrXG273400	76435928	76462922	+	--	Molecular Function: structural constituent of cytoskeleton (GO:0005200);	--	--	--	Cylicin-1 OS=Bos taurus OX=9913 GN=CYLC1 PE=1 SV=1	Cylicin_N domain-containing protein OS=Sus scrofa OX=9823 PE=4 SV=1	Cytoskeleton	cylicin-1-like [Phacochoerus africanus]
SscrChrXG273410	76564427	76787373	-	Signal transduction mechanisms	Molecular Function: magnesium ion binding (GO:0000287);; Cellular Component: fibrillar center (GO:0001650);; Molecular Function: protein serine/threonine kinase activity (GO:0004674);; Molecular Function: ATP binding (GO:0005524);; Cellular Component: nucleoplasm (GO:0005654);; Cellular Component: mitochondrion (GO:0005739);; Biological Process: protein phosphorylation (GO:0006468);; Biological P…	RPS6KA; ribosomal protein S6 kinase alpha-1/2/3/6 [EC:2.7.11.1]	Signal transduction mechanisms	Protein kinase domain	Ribosomal protein S6 kinase alpha-5 OS=Pongo abelii OX=9601 GN=RPS6KA5 PE=2 SV=1	Ribosomal protein S6 kinase OS=Sus scrofa OX=9823 PE=3 SV=1	Signal transduction mechanisms	ribosomal protein S6 kinase alpha-6 isoform X2 [Sus scrofa]
SscrChrXG273430	77655463	77726644	+	--	Biological Process: cristae formation (GO:0042407);; Cellular Component: MICOS complex (GO:0061617);	APOOL; MICOS complex subunit MIC27	Function unknown	Apolipoprotein O	MICOS complex subunit MIC27 OS=Bos taurus OX=9913 GN=APOL PE=2 SV=1	MICOS complex subunit OS=Sus scrofa OX=9823 PE=3 SV=1	Function unknown	MICOS complex subunit MIC27-like isoform X1 [Phacochoerus africanus]
SscrChrXG273450	77849752	77873454	+	--	Molecular Function: DNA binding (GO:0003677);; Cellular Component: nucleus (GO:0005634);; Biological Process: regulation of DNA-templated transcription (GO:0006355);; Molecular Function: metal ion binding (GO:0046872);	ZNF711; zinc finger protein 711	General function prediction only	Zfx / Zfy transcription activation region	Zinc finger Y-chromosomal protein OS=Bos taurus OX=9913 GN=ZFY PE=2 SV=1	Zinc finger protein 711 OS=Sus scrofa OX=9823 GN=ZNF711 PE=4 SV=1	Transcription	zinc finger protein 711 isoform X2 [Sus scrofa]
SscrChrXG273460	77880542	77953177	-	--	Biological Process: cell morphogenesis (GO:0000902);; Biological Process: obsolete cell morphogenesis involved in differentiation (GO:0000904);; Biological Process: epithelial cell development (GO:0002064);; Biological Process: epithelial cell morphogenesis (GO:0003382);; Molecular Function: molecular_function (GO:0003674);; Molecular Function: actin binding (GO:0003779);; Molecular Function: bin…	POF1B; protein POF1B	--	--	Protein POF1B OS=Pongo abelii OX=9601 GN=POF1B PE=2 SV=1	POF1B actin binding protein OS=Sus scrofa OX=9823 GN=POF1B PE=4 SV=1	Function unknown	protein POF1B isoform X1 [Sus scrofa]
SscrChrXG273470	78281607	78462784	-	--	Molecular Function: GDP-dissociation inhibitor activity (GO:0005092);; Molecular Function: GTPase activator activity (GO:0005096);; Cellular Component: nucleus (GO:0005634);; Cellular Component: cytoplasm (GO:0005737);; Cellular Component: cytosol (GO:0005829);; Cellular Component: Rab-protein geranylgeranyltransferase complex (GO:0005968);; Biological Process: protein targeting to membrane (GO:0…	CHM, CHML; Rab proteins geranylgeranyltransferase component A	--	GDP dissociation inhibitor	Rab GDP dissociation inhibitor beta OS=Canis lupus familiaris OX=9615 GN=GDI2 PE=2 SV=1	Rab proteins geranylgeranyltransferase component A OS=Sus scrofa OX=9823 GN=CHM PE=3 SV=2	Posttranslational modification, protein turnover, chaperones	rab proteins geranylgeranyltransferase component A 1 isoform X2 [Sus scrofa]
SscrChrXG273480	78533867	78534625	+	--	Biological Process: reproduction (GO:0000003);; Molecular Function: DNA-binding transcription factor activity, RNA polymerase II-specific (GO:0000981);; Molecular Function: RNA polymerase II general transcription initiation factor activity (GO:0000983);; Molecular Function: RNA polymerase II general transcription initiation factor activity (GO:0001075);; Biological Process: developmental process …	--	Transcription	SKI/SNO/DAC family	--	Ski_Sno domain-containing protein OS=Balaenoptera physalus OX=9770 GN=E2I00_013017 PE=4 SV=1	Transcription	hypothetical protein E2I00_013017 [Balaenoptera physalus]
SscrChrXG273490	78911823	79112755	+	--	Molecular Function: RNA polymerase II cis-regulatory region sequence-specific DNA binding (GO:0000978);; Molecular Function: DNA-binding transcription factor activity, RNA polymerase II-specific (GO:0000981);; Cellular Component: nucleus (GO:0005634);; Cellular Component: transcription regulator complex (GO:0005667);; Biological Process: regulation of transcription by RNA polymerase II (GO:000635…	--	Transcription	--	--	Dachshund family transcription factor 2 OS=Sus scrofa OX=9823 GN=DACH2 PE=4 SV=2	Transcription	PREDICTED: dachshund homolog 2 isoform X2 [Ceratotherium simum simum]
SscrChrXG273500	79170013	79170345	-	--	Biological Process: protein ubiquitination (GO:0016567);; Cellular Component: Cul3-RING ubiquitin ligase complex (GO:0031463);	KLHL7; kelch-like protein 7	--	--	--	kelch-like protein 7 isoform X3 OS=Panthera pardus OX=9691 GN=KLHL7 PE=4 SV=1	Signal transduction mechanisms	kelch-like protein 7 isoform X3 [Enhydra lutris kenyoni]
SscrChrXG273510	79971991	79972254	+	--	Molecular Function: RNA binding (GO:0003723);; Cellular Component: cytoplasm (GO:0005737);	PABPC; polyadenylate-binding protein	--	RNA recognition motif. (a.k.a. RRM, RBD, or RNP domain)	Polyadenylate-binding protein 1 OS=Bos taurus OX=9913 GN=PABPC1 PE=2 SV=1	Polyadenylate-binding protein OS=Neomonachus schauinslandi OX=29088 GN=LOC110582580 PE=3 SV=1	--	polyadenylate-binding protein 4-like [Neomonachus schauinslandi]
SscrChrXG273520	79972742	79973842	+	Translation, ribosomal structure and biogenesis	Molecular Function: RNA binding (GO:0003723);; Cellular Component: cytoplasm (GO:0005737);	PABPC; polyadenylate-binding protein	--	RNA recognition motif. (a.k.a. RRM, RBD, or RNP domain)	Polyadenylate-binding protein 1 OS=Bos taurus OX=9913 GN=PABPC1 PE=2 SV=1	Polyadenylate-binding protein OS=Camelus ferus OX=419612 GN=CB1_002276003 PE=3 SV=1	--	polyadenylate-binding protein 1 [Camelus ferus]
SscrChrXG273540	82568128	82568577	+	--	Molecular Function: DNA binding (GO:0003677);; Cellular Component: nucleus (GO:0005634);; Biological Process: regulation of DNA-templated transcription (GO:0006355);	TGIF2L, TGIFL; homeobox protein TGIF2L	Transcription	Homeobox KN domain	Homeobox protein TGIF2LX OS=Miopithecus talapoin OX=36231 GN=TGIF2LX PE=2 SV=1	Homeobox domain-containing protein OS=Catagonus wagneri OX=51154 PE=4 SV=1	Transcription	homeobox protein TGIF2LX [Sus scrofa]
SscrChrXG273550	83728105	83729253	+	Translation, ribosomal structure and biogenesis	Molecular Function: RNA binding (GO:0003723);	PABPC; polyadenylate-binding protein	--	RNA recognition motif. (a.k.a. RRM, RBD, or RNP domain)	Polyadenylate-binding protein 5 OS=Macaca mulatta OX=9544 GN=PABPC5 PE=3 SV=1	Polyadenylate-binding protein 5 OS=Sus scrofa OX=9823 GN=LOC100518351 PE=4 SV=1	RNA processing and modification	polyadenylate-binding protein 5 [Sus scrofa]
SscrChrXG273570	84099936	84228251	+	Secondary metabolites biosynthesis, transport and catabolism	Molecular Function: calcium ion binding (GO:0005509);; Cellular Component: plasma membrane (GO:0005886);; Biological Process: homophilic cell adhesion via plasma membrane adhesion molecules (GO:0007156);; Cellular Component: membrane (GO:0016021);	PCDHD1; protocadherin delta 1	--	Cadherin domain	Protocadherin-11 X-linked OS=Sus scrofa OX=9823 GN=PCDH11X PE=2 SV=1	Protocadherin-11 X-linked OS=Sus scrofa OX=9823 GN=PCDH11X PE=4 SV=2	Signal transduction mechanisms	protocadherin-11 X-linked isoform X7 [Sus scrofa]
SscrChrXG273580	85331776	85334328	+	--	Molecular Function: RNA binding (GO:0003723);; Cellular Component: extracellular region (GO:0005576);; Biological Process: mRNA processing (GO:0006397);; Biological Process: mRNA export from nucleus (GO:0006406);	HNRNPA2B1; heterogeneous nuclear ribonucleoprotein A2/B1	General function prediction only	Nuclear factor hnRNPA1	Heterogeneous nuclear ribonucleoproteins A2/B1 OS=Pongo abelii OX=9601 GN=HNRNPA2B1 PE=2 SV=1	Heterogeneous nuclear ribonucleoprotein A2/B1 OS=Sus scrofa OX=9823 PE=4 SV=1	RNA processing and modification	heterogeneous nuclear ribonucleoproteins A2/B1 isoform X2 [Loxodonta africana]
SscrChrXG273630	87277837	87280398	+	Translation, ribosomal structure and biogenesis	Molecular Function: RNA binding (GO:0003723);	--	General function prediction only	RNA recognition motif. (a.k.a. RRM, RBD, or RNP domain)	Heterogeneous nuclear ribonucleoprotein A1 OS=Macaca mulatta OX=9544 GN=HNRNPA1 PE=2 SV=3	Heterogeneous nuclear ribonucleoprotein D-like OS=Sus scrofa OX=9823 PE=4 SV=1	RNA processing and modification	heterogeneous nuclear ribonucleoprotein D-like [Phacochoerus africanus]
SscrChrXG273650	88218630	89161206	+	--	Molecular Function: actin binding (GO:0003779);; Biological Process: actin filament organization (GO:0007015);; Biological Process: female gamete generation (GO:0007292);; Molecular Function: small GTPase binding (GO:0031267);	DIAPH2; diaphanous 2	--	Formin Homology 2 Domain	--	Diaphanous related formin 2 OS=Sus scrofa OX=9823 GN=DIAPH2 PE=3 SV=1	--	protein diaphanous homolog 2 isoform X2 [Sus scrofa]
SscrChrXG273670	91430180	91431858	-	--	--	--	--	--	--	RAB32, member RAS onco family OS=Sus scrofa OX=9823 GN=ADGB PE=4 SV=1	--	uncharacterized protein LOC125111312 [Phacochoerus africanus]
SscrChrXG273690	91593529	91739568	-	--	Molecular Function: calcium ion binding (GO:0005509);; Cellular Component: plasma membrane (GO:0005886);; Biological Process: homophilic cell adhesion via plasma membrane adhesion molecules (GO:0007156);; Biological Process: brain development (GO:0007420);; Cellular Component: membrane (GO:0016021);	PCDHD2; protocadherin delta 2	--	Cadherin domain	Protocadherin-18 OS=Bos taurus OX=9913 GN=PCDH18 PE=2 SV=1	Protocadherin 19 OS=Sus scrofa OX=9823 PE=4 SV=1	Function unknown	protocadherin-19 [Talpa occidentalis]
SscrChrXG273820	92437138	92484528	+	--	Cellular Component: plasma membrane (GO:0005886);; Molecular Function: zinc ion binding (GO:0008270);; Cellular Component: synapse (GO:0045202);; Cellular Component: anchoring junction (GO:0070161);	--	--	EF hand	Dystrophin OS=Canis lupus familiaris OX=9615 GN=DMD PE=2 SV=1	Dystrophin related protein 2 OS=Sus scrofa OX=9823 PE=4 SV=1	Cytoskeleton	dystrophin-related protein 2 [Phacochoerus africanus]
SscrChrXG273830	92490113	92513648	-	--	Cellular Component: transcription factor TFIID complex (GO:0005669);; Biological Process: transcription initiation at RNA polymerase II promoter (GO:0006367);	TAF7; transcription initiation factor TFIID subunit 7	Transcription	TAFII55 protein conserved region	Transcription initiation factor TFIID subunit 7 OS=Macaca fascicularis OX=9541 GN=TAF7 PE=2 SV=1	TATA-box binding protein associated factor 7 like OS=Sus scrofa OX=9823 GN=TAF7L PE=3 SV=1	Transcription	transcription initiation factor TFIID subunit 7-like isoform X1 [Sus scrofa]
SscrChrXG273840	92542085	92543787	-	--	Cellular Component: mitochondrial inner membrane (GO:0005743);; Biological Process: protein transport (GO:0015031);; Cellular Component: mitochondrial intermembrane space protein transporter complex (GO:0042719);; Molecular Function: identical protein binding (GO:0042802);	TIM8; mitochondrial import inner membrane translocase subunit TIM8	Intracellular trafficking, secretion, and vesicular transport	Tim10/DDP family zinc finger	Mitochondrial import inner membrane translocase subunit Tim8 A OS=Bos taurus OX=9913 GN=TIMM8A PE=3 SV=1	Mitochondrial import inner membrane translocase subunit OS=Mustela putorius furo OX=9669 GN=TIMM8A PE=3 SV=1	Intracellular trafficking, secretion, and vesicular transport	mitochondrial import inner membrane translocase subunit Tim8 A [Bos taurus]
SscrChrXG273850	92544643	92577667	-	Signal transduction mechanisms	Biological Process: negative regulation of cytokine production (GO:0001818);; Biological Process: B cell affinity maturation (GO:0002344);; Molecular Function: non-membrane spanning protein tyrosine kinase activity (GO:0004715);; Molecular Function: ATP binding (GO:0005524);; Molecular Function: phosphatidylinositol-3,4,5-trisphosphate binding (GO:0005547);; Cellular Component: nucleus (GO:000563…	BTK; Bruton agammaglobulinemia tyrosine kinase [EC:2.7.10.2]	Signal transduction mechanisms	Protein tyrosine and serine/threonine kinase	Proto-oncogene tyrosine-protein kinase LCK OS=Saimiri sciureus OX=9521 GN=LCK PE=1 SV=3	Tyrosine-protein kinase OS=Sus scrofa OX=9823 GN=BTK PE=3 SV=1	Signal transduction mechanisms	tyrosine-protein kinase BTK [Phacochoerus africanus]
SscrChrXG273920	92742977	92745854	-	--	Cellular Component: membrane (GO:0016021);	--	--	Armadillo-like	Armadillo repeat-containing X-linked protein 3 OS=Pongo abelii OX=9601 GN=ARMCX3 PE=2 SV=1	Arm_2 domain-containing protein OS=Sus scrofa OX=9823 PE=4 SV=1	Function unknown	protein ARMCX6 [Sus scrofa]
SscrChrXG273930	92751170	92754559	+	--	Cellular Component: nucleus (GO:0005634);; Cellular Component: cytosol (GO:0005829);; Biological Process: mitochondrion organization (GO:0007005);; Biological Process: protein localization (GO:0008104);; Biological Process: axonal transport of mitochondrion (GO:0019896);; Cellular Component: obsolete integral component of mitochondrial outer membrane (GO:0031307);; Biological Process: positive re…	--	--	Armadillo-like	Armadillo repeat-containing X-linked protein 3 OS=Pongo abelii OX=9601 GN=ARMCX3 PE=2 SV=1	Armadillo repeat containing X-linked 3 OS=Sus scrofa OX=9823 GN=ARMCX3 PE=3 SV=1	Function unknown	armadillo repeat-containing X-linked protein 3 [Sus scrofa]
SscrChrXG273960	92894996	92895538	-	--	Molecular Function: RNA binding (GO:0003723);	HNRNPF_H; heterogeneous nuclear ribonucleoprotein F/H	RNA processing and modification	RNA recognition motif. (a.k.a. RRM, RBD, or RNP domain)	Heterogeneous nuclear ribonucleoprotein F OS=Macaca fascicularis OX=9541 GN=HNRNPF PE=2 SV=3	RRM domain-containing protein OS=Sus scrofa OX=9823 PE=4 SV=1	RNA processing and modification	heterogeneous nuclear ribonucleoprotein F [Orycteropus afer afer]
SscrChrXG273970	92901664	92936028	-	--	Molecular Function: RNA binding (GO:0003723);; Cellular Component: nucleoplasm (GO:0005654);; Cellular Component: cytoplasm (GO:0005737);; Biological Process: mRNA export from nucleus (GO:0006406);	NXF, TAP, MEX67; nuclear RNA export factor	RNA processing and modification	Tap, RNA-binding	Nuclear RNA export factor 1 OS=Pongo abelii OX=9601 GN=NXF1 PE=3 SV=1	Nuclear RNA export factor 2-like OS=Sus scrofa OX=9823 PE=3 SV=1	RNA processing and modification	nuclear RNA export factor 2 [Sus scrofa]
SscrChrXG273980	92960250	92995410	-	--	Molecular Function: nucleic acid binding (GO:0003676);; Molecular Function: zinc ion binding (GO:0008270);	--	--	Zinc-finger of C2H2 type	Lysine-rich coiled-coil protein 1 OS=Bos taurus OX=9913 GN=KRCC1 PE=2 SV=1	Zinc finger matrin-type 1 OS=Sus scrofa OX=9823 GN=ZMAT1 PE=4 SV=1	RNA processing and modification	zinc finger matrin-type protein 1 isoform X3 [Sus scrofa]
SscrChrXG273990	93143448	93145418	+	--	Molecular Function: molecular_function (GO:0003674);; Molecular Function: binding (GO:0005488);; Molecular Function: protein binding (GO:0005515);; Cellular Component: cellular_component (GO:0005575);; Cellular Component: intracellular anatomical structure (GO:0005622);; Cellular Component: obsolete cell (GO:0005623);; Cellular Component: nucleus (GO:0005634);; Biological Process: regulation of D…	--	--	Brain expressed X-linked like family	Transcription elongation factor A protein-like 4 OS=Pongo abelii OX=9601 GN=TCEAL4 PE=2 SV=1	Transcription elongation factor A protein-like 4 OS=Sus scrofa OX=9823 GN=TCEAL2 PE=4 SV=1	Transcription	transcription elongation factor A protein-like 4 [Phacochoerus africanus]
SscrChrXG274000	93159720	93173157	-	--	--	--	--	Brain expressed X-linked like family	Protein BEX5 OS=Bos taurus OX=9913 GN=BEX5 PE=3 SV=1	Protein BEX4 OS=Camelus ferus OX=419612 GN=CB1_002286001 PE=3 SV=1	Function unknown	hypothetical protein CB1_002286001 [Camelus ferus]
SscrChrXG274010	93217289	93226352	+	--	Biological Process: positive regulation of cell population proliferation (GO:0008284);; Biological Process: negative regulation of apoptotic process (GO:0043066);; Biological Process: negative regulation of cell differentiation (GO:0045596);; Biological Process: negative regulation of DNA-templated transcription (GO:0045892);	--	--	--	--	Melanoma antigen preferentially expressed in tumors-like OS=Sus scrofa OX=9823 GN=LOC100622504 PE=3 SV=1	Function unknown	melanoma antigen preferentially expressed in tumors-like [Phacochoerus africanus]
SscrChrXG274020	93234417	93269982	+	--	Molecular Function: RNA binding (GO:0003723);; Cellular Component: nucleoplasm (GO:0005654);; Cellular Component: cytoplasm (GO:0005737);; Biological Process: mRNA export from nucleus (GO:0006406);	NXF, TAP, MEX67; nuclear RNA export factor	RNA processing and modification	TAP C-terminal domain	Nuclear RNA export factor 1 OS=Pongo abelii OX=9601 GN=NXF1 PE=3 SV=1	NTF2 domain-containing protein OS=Sus scrofa OX=9823 PE=3 SV=1	RNA processing and modification	nuclear RNA export factor 2-like [Phacochoerus africanus]
SscrChrXG274040	93308943	93311638	-	--	Biological Process: positive regulation of cell population proliferation (GO:0008284);; Biological Process: negative regulation of apoptotic process (GO:0043066);; Biological Process: negative regulation of cell differentiation (GO:0045596);; Biological Process: negative regulation of DNA-templated transcription (GO:0045892);	--	--	Leucine Rich repeats (2 copies)	Leucine-rich repeat-containing protein 14 OS=Bos taurus OX=9913 GN=LRRC14 PE=2 SV=1	Melanoma antigen preferentially expressed in tumors-like OS=Sus scrofa OX=9823 GN=LOC100622504 PE=3 SV=1	Function unknown	melanoma antigen preferentially expressed in tumors-like [Phacochoerus africanus]
SscrChrXG274070	93395214	93399849	+	--	--	--	--	Armadillo-like	Armadillo repeat-containing X-linked protein 5 OS=Pongo abelii OX=9601 GN=ARMCX5 PE=2 SV=1	Arm_2 domain-containing protein OS=Sus scrofa OX=9823 PE=4 SV=1	Function unknown	armadillo repeat-containing X-linked protein 5-like [Phacochoerus africanus]
SscrChrXG274080	93435082	93440641	+	--	Cellular Component: cellular_component (GO:0005575);; Cellular Component: intracellular anatomical structure (GO:0005622);; Cellular Component: obsolete cell (GO:0005623);; Cellular Component: nucleus (GO:0005634);; Cellular Component: cytoplasm (GO:0005737);; Cellular Component: cytosol (GO:0005829);; Biological Process: transport (GO:0006810);; Biological Process: vacuolar transport (GO:0007034…	--	--	Armadillo-like	G-protein coupled receptor-associated sorting protein 2 OS=Pongo abelii OX=9601 GN=GPRASP2 PE=2 SV=1	G protein-coupled receptor associated sorting protein 1 OS=Sus scrofa OX=9823 GN=GPRASP1 PE=3 SV=1	Function unknown	G-protein coupled receptor-associated sorting protein 1 [Sus scrofa]
SscrChrXG274110	93532150	93548134	+	--	Biological Process: system process (GO:0003008);; Molecular Function: molecular_function (GO:0003674);; Molecular Function: binding (GO:0005488);; Molecular Function: protein binding (GO:0005515);; Cellular Component: cellular_component (GO:0005575);; Cellular Component: intracellular anatomical structure (GO:0005622);; Cellular Component: obsolete cell (GO:0005623);; Cellular Component: nucleus …	--	--	Armadillo-like	Protein BHLHb9 OS=Macaca fascicularis OX=9541 GN=BHLHB9 PE=2 SV=1	Basic helix-loop-helix family member b9 OS=Sus scrofa OX=9823 GN=BHLHB9 PE=3 SV=1	Function unknown	protein BHLHb9 [Sus scrofa]
SscrChrXG274140	93658054	93664200	+	--	Molecular Function: RNA binding (GO:0003723);; Molecular Function: mRNA binding (GO:0003729);; Cellular Component: nucleus (GO:0005634);; Cellular Component: cytoplasm (GO:0005737);; Biological Process: poly(A)+ mRNA export from nucleus (GO:0016973);	NXF, TAP, MEX67; nuclear RNA export factor	RNA processing and modification	Tap, RNA-binding	Nuclear RNA export factor 1 OS=Bos taurus OX=9913 GN=NXF1 PE=2 SV=1	NTF2 domain-containing protein OS=Sus scrofa OX=9823 GN=LOC110257686 PE=3 SV=4	RNA processing and modification	nuclear RNA export factor 3-like [Sus scrofa]
SscrChrXG274160	93705806	93706276	-	--	Molecular Function: RNA polymerase II-specific DNA-binding transcription factor binding (GO:0001085);; Molecular Function: RNA polymerase II-specific DNA-binding transcription factor binding (GO:0001102);; Biological Process: positive regulation of neuroblast proliferation (GO:0002052);; Molecular Function: molecular_function (GO:0003674);; Molecular Function: binding (GO:0005488);; Molecular Fun…	--	--	Brain expressed X-linked like family	Protein BEX2 OS=Bos taurus OX=9913 GN=BEX2 PE=2 SV=1	Protein BEX1 OS=Sus scrofa OX=9823 PE=3 SV=1	Function unknown	protein BEX2-like isoform X1 [Sus scrofa]
SscrChrXG274170	93723482	93725810	+	--	--	--	--	--	--	RAB32, member RAS onco family OS=Sus scrofa OX=9823 GN=ADGB PE=4 SV=1	--	--
SscrChrXG274180	93741937	93782311	-	--	Molecular Function: mRNA binding (GO:0003729);; Cellular Component: nucleus (GO:0005634);; Cellular Component: cytoplasm (GO:0005737);; Biological Process: mRNA export from nucleus (GO:0006406);	--	RNA processing and modification	Tap, RNA-binding	Nuclear RNA export factor 1 OS=Bos taurus OX=9913 GN=NXF1 PE=2 SV=1	NTF2 domain-containing protein OS=Sus scrofa OX=9823 PE=3 SV=1	RNA processing and modification	nuclear RNA export factor 3-like [Sus scrofa]
SscrChrXG274190	93783192	93783557	+	--	Cellular Component: spindle pole (GO:0000922);; Cellular Component: nucleoplasm (GO:0005654);; Cellular Component: cytosol (GO:0005829);; Cellular Component: microtubule (GO:0005874);; Biological Process: chromosome segregation (GO:0007059);; Biological Process: regulation of cell migration (GO:0030334);; Biological Process: regulation of cell population proliferation (GO:0042127);; Molecular Fun…	--	--	Brain expressed X-linked like family	Protein BEX4 OS=Pongo abelii OX=9601 GN=BEX4 PE=3 SV=1	Brain expressed X-linked 4 OS=Sus scrofa OX=9823 GN=BEX4 PE=3 SV=1	Function unknown	protein BEX4 [Sus scrofa]
SscrChrXG274200	93810039	93810392	-	--	Molecular Function: molecular_function (GO:0003674);; Molecular Function: binding (GO:0005488);; Molecular Function: protein binding (GO:0005515);; Cellular Component: cellular_component (GO:0005575);; Cellular Component: intracellular anatomical structure (GO:0005622);; Cellular Component: obsolete cell (GO:0005623);; Cellular Component: nucleus (GO:0005634);; Biological Process: regulation of D…	--	--	Brain expressed X-linked like family	Transcription elongation factor A protein-like 8 OS=Bos taurus OX=9913 GN=TCEAL8 PE=3 SV=1	Transcription elongation factor A like 8 OS=Sus scrofa OX=9823 GN=TCEAL8 PE=4 SV=1	Transcription	transcription elongation factor A protein-like 8 isoform X2 [Sus scrofa]
SscrChrXG274210	93826742	93851160	-	--	Molecular Function: mRNA binding (GO:0003729);; Cellular Component: nucleus (GO:0005634);; Cellular Component: cytoplasm (GO:0005737);; Biological Process: mRNA export from nucleus (GO:0006406);	--	--	Brain expressed X-linked like family	Protein BEX2 OS=Bos taurus OX=9913 GN=BEX2 PE=2 SV=1	Tap-RNA_bind domain-containing protein OS=Ovis aries OX=9940 GN=JEQ12_020555 PE=4 SV=1	Function unknown	hypothetical protein MJG53_020196 [Ovis ammon polii x Ovis aries]
SscrChrXG274220	93861926	93862759	+	--	Biological Process: maturation of SSU-rRNA from tricistronic rRNA transcript (SSU-rRNA, 5.8S rRNA, LSU-rRNA) (GO:0000462);; Cellular Component: nucleolus (GO:0005730);; Cellular Component: small-subunit processome (GO:0032040);	NOL10, ENP2; ribosome biogenesis protein ENP2	General function prediction only	NUC153 domain	--	Nucleolar protein 10 OS=Sus scrofa OX=9823 GN=NOL10 PE=3 SV=1	Function unknown	nucleolar protein 10 [Sus scrofa]
SscrChrXG274250	93931336	93931689	+	--	--	--	--	--	--	Collagen alpha-1(I) chain-like OS=Camelus dromedarius OX=9838 GN=Cadr_000002969 PE=4 SV=1	--	hypothetical protein Cadr_000002969 [Camelus dromedarius]
SscrChrXG274260	93931997	93932335	+	--	Molecular Function: molecular_function (GO:0003674);; Molecular Function: signaling receptor binding (GO:0005102);; Molecular Function: death receptor binding (GO:0005123);; Molecular Function: cytokine receptor binding (GO:0005126);; Molecular Function: nerve growth factor receptor binding (GO:0005163);; Molecular Function: neurotrophin receptor binding (GO:0005165);; Molecular Function: binding…	NGFRAP1; nerve growth factor receptor-associated protein 1	--	Brain expressed X-linked like family	Protein BEX3 OS=Bos taurus OX=9913 GN=BEX3 PE=3 SV=1	Protein BEX3 OS=Sus scrofa OX=9823 PE=3 SV=1	Signal transduction mechanisms	protein BEX3 isoform X1 [Phacochoerus africanus]
SscrChrXG274280	94076011	94107433	-	--	Cellular Component: nucleosome (GO:0000786);; Molecular Function: DNA binding (GO:0003677);; Molecular Function: structural constituent of chromatin (GO:0030527);; Molecular Function: protein heterodimerization activity (GO:0046982);	--	Chromatin structure and dynamics	--	--	Histone domain-containing protein (Fragment) OS=Gulo gulo OX=48420 GN=BN2614_LOCUS1 PE=3 SV=1	Chromatin structure and dynamics	uncharacterized protein LOC106508237 [Sus scrofa]
SscrChrXG274290	94108226	94125289	+	--	Cellular Component: nucleus (GO:0005634);; Molecular Function: WW domain binding (GO:0050699);	--	--	Brain expressed X-linked like family	Transcription elongation factor A protein-like 4 OS=Pongo abelii OX=9601 GN=TCEAL4 PE=2 SV=1	Transcription elongation factor A protein-like 3 OS=Sus scrofa OX=9823 GN=TCEAL3 PE=1 SV=3	Transcription	transcription elongation factor A protein-like 3 isoform X1 [Sus scrofa]

## Sheet: Table S7
Table S7 The genes in the region of top 5% FST and top 5% π ratio (LW vs WZS pigs)
GeneID	Gene_start(bp)	Gene_end(bp)	orientation	COG_class_annotation	GO_annotation	KEGG_annotation	KOG_class_annotation	Pfam_annotation	Swissprot_annotation	TrEMBL_annotation	eggNOG_class	eggNOG_class_annotation
SscrChr1G008280	122507375	122542186	-	--	Biological Process: regulation of cyclin-dependent protein serine/threonine kinase activity (GO:0000079);; Cellular Component: cyclin-dependent protein kinase holoenzyme complex (GO:0000307);; Biological Process: in utero embryonic development (GO:0001701);; Cellular Component: nucleus (GO:0005634);; Cellular Component: cytoplasm (GO:0005737);; Cellular Component: centrosome (GO:0005813);; Cellul…	CCNB2; G2/mitotic-specific cyclin-B2	Cell cycle control, cell division, chromosome partitioning	Cyclin, N-terminal domain	G2/mitotic-specific cyclin-B2 OS=Macaca fascicularis OX=9541 GN=CCNB2 PE=2 SV=1	Cyclin B2 OS=Sus scrofa OX=9823 GN=CCNB2 PE=2 SV=1	Cell cycle control, cell division, chromosome partitioning	G2/mitotic-specific cyclin-B2 [Sus scrofa]
SscrChr1G008290	122561539	122660061	-	--	Cellular Component: PML body (GO:0016605);; Molecular Function: metal ion binding (GO:0046872);	RNF111; E3 ubiquitin-protein ligase Arkadia [EC:2.3.2.27]	Posttranslational modification, protein turnover, chaperones	E3 ubiquitin-protein ligase Arkadia N-terminus	E3 ubiquitin-protein ligase Arkadia OS=Pongo abelii OX=9601 GN=RNF111 PE=2 SV=1	RING-type domain-containing protein OS=Sus scrofa OX=9823 PE=3 SV=1	Posttranslational modification, protein turnover, chaperones	E3 ubiquitin-protein ligase Arkadia isoform X1 [Sus scrofa]
SscrChr1G008300	122659938	122735269	+	Translation, ribosomal structure and biogenesis	Molecular Function: RNA binding (GO:0003723);	SLTM; SAFB-like transcription modulator	--	RNA recognition motif. (a.k.a. RRM, RBD, or RNP domain)	Scaffold attachment factor B1 OS=Pongo abelii OX=9601 GN=SAFB PE=2 SV=1	RRM domain-containing protein OS=Sus scrofa OX=9823 PE=4 SV=1	RNA processing and modification	SAFB-like transcription modulator isoform X12 [Sus scrofa]
SscrChr1G008310	122771897	122858317	-	--	Molecular Function: cysteine-type deubiquitinase activity (GO:0004843);; Molecular Function: K48-linked polyubiquitin modification-dependent protein binding (GO:0036435);; Molecular Function: K48-linked deubiquitinase activity (GO:1990380);	MINDY1_2; ubiquitin carboxyl-terminal hydrolase MINDY-1/2 [EC:3.4.19.12]	Function unknown	MINDY deubiquitinase	Ubiquitin carboxyl-terminal hydrolase MINDY-2 OS=Bos taurus OX=9913 GN=MINDY2 PE=2 SV=1	Ubiquitin carboxyl-terminal hydrolase OS=Sus scrofa OX=9823 PE=3 SV=1	Function unknown	ubiquitin carboxyl-terminal hydrolase MINDY-2 isoform X2 [Sus scrofa]
SscrChr1G012510	170288124	170345230	-	--	Molecular Function: nucleic acid binding (GO:0003676);; Molecular Function: zinc ion binding (GO:0008270);; Molecular Function: phosphatidylinositol binding (GO:0035091);	--	Posttranslational modification, protein turnover, chaperones	Zinc knuckle	--	Zinc finger CCHC-type containing 2 OS=Sus scrofa OX=9823 GN=ZCCHC2 PE=4 SV=1	--	zinc finger CCHC domain-containing protein 2 [Sus scrofa]
SscrChr1G016260	229192968	229681813	+	--	Molecular Function: RNA polymerase II transcription regulatory region sequence-specific DNA binding (GO:0000977);; Cellular Component: nucleus (GO:0005634);; Biological Process: regulation of transcription by RNA polymerase II (GO:0006357);; Molecular Function: metal ion binding (GO:0046872);	GLIS1_3; zinc finger protein GLIS1/3	General function prediction only	Zinc finger, C2H2 type	Transcriptional activator GLI3 OS=Pan troglodytes OX=9598 GN=GLI3 PE=2 SV=1	GLIS family zinc finger 3 OS=Sus scrofa OX=9823 GN=GLIS3 PE=3 SV=1	Function unknown	zinc finger protein GLIS3 isoform X1 [Sus scrofa]
SscrChr1G016980	241602437	241862797	+	--	Cellular Component: cellular_component (GO:0005575);; Cellular Component: intracellular anatomical structure (GO:0005622);; Cellular Component: obsolete cell (GO:0005623);; Cellular Component: cytoplasm (GO:0005737);; Biological Process: transport (GO:0006810);; Biological Process: post-Golgi vesicle-mediated transport (GO:0006892);; Biological Process: Golgi to endosome transport (GO:0006895);; …	VPS13A_C; vacuolar protein sorting-associated protein 13A/C	Intracellular trafficking, secretion, and vesicular transport	Repeating coiled region of VPS13	Intermembrane lipid transfer protein VPS13A OS=Macaca fascicularis OX=9541 GN=VPS13A PE=2 SV=2	Vacuolar protein sorting-associated protein 13A isoform A OS=Sus scrofa OX=9823 PE=3 SV=1	Intracellular trafficking, secretion, and vesicular transport	LOW QUALITY PROTEIN: vacuolar protein sorting-associated protein 13A [Sus scrofa]
SscrChr1G016990	241874905	242079856	-	--	Biological Process: action potential (GO:0001508);; Molecular Function: G protein-coupled receptor binding (GO:0001664);; Molecular Function: GTPase activity (GO:0003924);; Cellular Component: heterotrimeric G-protein complex (GO:0005834);; Biological Process: adenylate cyclase-modulating G protein-coupled receptor signaling pathway (GO:0007188);; Molecular Function: guanyl nucleotide binding (GO…	GNA14; guanine nucleotide-binding protein subunit alpha-14	Signal transduction mechanisms	G-protein alpha subunit	Guanine nucleotide-binding protein subunit alpha-14 OS=Bos taurus OX=9913 GN=GNA14 PE=2 SV=1	G protein subunit alpha 14 OS=Sus scrofa OX=9823 GN=GNA14 PE=2 SV=1	Signal transduction mechanisms	guanine nucleotide-binding protein subunit alpha-14 [Sus scrofa]
SscrChr13G213740	153225799	153333611	-	Signal transduction mechanisms	Molecular Function: protein serine/threonine kinase activity (GO:0004674);; Molecular Function: ATP binding (GO:0005524);; Cellular Component: cytoplasm (GO:0005737);; Cellular Component: cytosol (GO:0005829);; Cellular Component: cell-cell junction (GO:0005911);; Biological Process: protein phosphorylation (GO:0006468);; Cellular Component: postsynaptic density (GO:0014069);; Biological Process:…	PAK2; p21-activated kinase 2 [EC:2.7.11.1]	Signal transduction mechanisms	Protein kinase domain	Serine/threonine-protein kinase PAK 2 OS=Oryctolagus cuniculus OX=9986 GN=PAK2 PE=1 SV=1	Non-specific serine/threonine protein kinase OS=Sus scrofa OX=9823 GN=PAK2 PE=1 SV=3	Signal transduction mechanisms	serine/threonine-protein kinase PAK 2 [Sus scrofa]
SscrChr13G213930	154051304	154074723	+	Signal transduction mechanisms	Molecular Function: protein serine/threonine/tyrosine kinase activity (GO:0004712);; Molecular Function: protein tyrosine kinase activity (GO:0004713);; Molecular Function: ATP binding (GO:0005524);; Cellular Component: nucleus (GO:0005634);; Cellular Component: cytoplasm (GO:0005737);; Cellular Component: plasma membrane (GO:0005886);; Biological Process: signal transduction (GO:0007165);	TNK2, ACK1; activated CDC42 kinase 1 [EC:2.7.10.2 2.7.11.1]	Signal transduction mechanisms	Protein tyrosine and serine/threonine kinase	Activated CDC42 kinase 1 OS=Bos taurus OX=9913 GN=TNK2 PE=1 SV=1	Non-specific protein-tyrosine kinase OS=Sus scrofa OX=9823 GN=TNK2 PE=4 SV=1	Signal transduction mechanisms	activated CDC42 kinase 1 isoform X17 [Sus scrofa]
SscrChr13G206260	54660088	54686869	+	General function prediction only	Molecular Function: calcium ion binding (GO:0005509);; Molecular Function: hyaluronic acid binding (GO:0005540);; Biological Process: cell adhesion (GO:0007155);; Cellular Component: membrane (GO:0016021);	STAB1; stabilin-1	Signal transduction mechanisms	Fasciclin domain	Transforming growth factor-beta-induced protein ig-h3 OS=Bos taurus OX=9913 GN=TGFBI PE=1 SV=2	Stabilin-1 OS=Sus scrofa OX=9823 PE=4 SV=1	Signal transduction mechanisms	stabilin-1 isoform X2 [Sus scrofa]
SscrChr13G206270	54686939	54707047	-	--	Molecular Function: hydrolase activity (GO:0016787);; Molecular Function: metal ion binding (GO:0046872);	--	Nucleotide transport and metabolism	5' nucleotidase family	--	5'-nucleotidase domain containing 2 OS=Sus scrofa OX=9823 GN=NT5DC2 PE=3 SV=1	Nucleotide transport and metabolism	5'-nucleotidase domain-containing protein 2 [Sus scrofa]
SscrChr13G206290	54717316	54848028	-	--	Molecular Function: DNA binding (GO:0003677);; Molecular Function: chromatin binding (GO:0003682);; Biological Process: chromatin remodeling (GO:0006338);; Cellular Component: RSC-type complex (GO:0016586);	PBRM1, PB1; protein polybromo-1	--	Bromodomain	Transcription activator BRG1 OS=Bos taurus OX=9913 GN=SMARCA4 PE=2 SV=1	Protein polybromo-1 OS=Sus scrofa OX=9823 PE=4 SV=1	Transcription	protein polybromo-1 isoform X6 [Sus scrofa]
SscrChr13G206380	55053523	55128361	-	--	Molecular Function: transcription corepressor activity (GO:0003714);; Cellular Component: nucleoplasm (GO:0005654);; Molecular Function: histone binding (GO:0042393);; Biological Process: negative regulation of muscle organ development (GO:0048635);	--	Transcription	mbt repeat	--	Scm like with four mbt domains 1 OS=Sus scrofa OX=9823 GN=SFMBT1 PE=4 SV=1	Transcription	scm-like with four MBT domains protein 1 isoform X1 [Sus scrofa]
SscrChr13G206400	55240679	55290940	-	--	Biological Process: dolichol-linked oligosaccharide biosynthetic process (GO:0006488);; Cellular Component: membrane (GO:0016021);	RFT1; oligosaccharide translocation protein RFT1	Cell cycle control, cell division, chromosome partitioning	Rft protein	--	Protein RFT1 homolog OS=Sus scrofa OX=9823 GN=RFT1 PE=3 SV=1	Cell cycle control, cell division, chromosome partitioning	protein RFT1 homolog [Sus scrofa]
SscrChr13G207300	71218910	71462644	+	--	Biological Process: negative regulation of transcription by RNA polymerase II (GO:0000122);; Molecular Function: RNA polymerase II cis-regulatory region sequence-specific DNA binding (GO:0000978);; Molecular Function: DNA-binding transcription factor activity, RNA polymerase II-specific (GO:0000981);; Molecular Function: DNA-binding transcription activator activity, RNA polymerase II-specific (GO…	MITF; microphthalmia-associated transcription factor	Transcription	MITF/TFEB/TFEC/TFE3 N-terminus	Transcription factor E3 OS=Bos taurus OX=9913 GN=TFE3 PE=2 SV=1	Melanocyte inducing transcription factor OS=Sus scrofa OX=9823 GN=MITF PE=3 SV=1	Transcription	microphthalmia-associated transcription factor isoform X3 [Sus scrofa]
SscrChr14G235940	146568196	146596795	+	--	Cellular Component: nucleus (GO:0005634);; Cellular Component: cytosol (GO:0005829);; Biological Process: BMP signaling pathway (GO:0030509);; Biological Process: negative regulation of DNA-templated transcription (GO:0045892);; Biological Process: positive regulation of inflammatory response (GO:0050729);; Biological Process: cellular response to lipopolysaccharide (GO:0071222);; Biological Proc…	PDCD4; programmed cell death protein 4	Signal transduction mechanisms	MA3 domain	Programmed cell death protein 4 OS=Pongo abelii OX=9601 GN=PDCD4 PE=2 SV=1	Programmed cell death protein 4 OS=Sus scrofa OX=9823 GN=PDCD4 PE=3 SV=1	Signal transduction mechanisms	programmed cell death protein 4 [Sus scrofa]
SscrChr14G235960	146599528	146601700	-	--	Cellular Component: cytoplasm (GO:0005737);; Cellular Component: BBSome (GO:0034464);; Biological Process: eating behavior (GO:0042755);; Cellular Component: ciliary membrane (GO:0060170);; Biological Process: cilium assembly (GO:0060271);; Biological Process: receptor localization to non-motile cilium (GO:0097500);	BBIP1; BBSome-interacting protein 1	--	Cilia BBSome complex subunit 10	--	BBSome interacting protein 1 OS=Sus scrofa OX=9823 GN=BBIP1 PE=4 SV=1	Function unknown	BBSome-interacting protein 1 [Sus scrofa]
SscrChr14G235970	146664555	146711052	+	--	Cellular Component: protein phosphatase type 1 complex (GO:0000164);; Cellular Component: nucleoplasm (GO:0005654);; Cellular Component: cytosol (GO:0005829);; Molecular Function: protein phosphatase 1 binding (GO:0008157);; Biological Process: positive regulation of Ras protein signal transduction (GO:0046579);	SHOC2, SUR8; leucine-rich repeat protein SHOC2	General function prediction only	Leucine rich repeat	Leucine-rich repeat protein SHOC-2 OS=Pongo abelii OX=9601 GN=SHOC2 PE=2 SV=2	Leucine-rich repeat protein SHOC-2 OS=Sus scrofa OX=9823 GN=SHOC2 PE=3 SV=1	Function unknown	leucine-rich repeat protein SHOC-2 [Rousettus aegyptiacus]
SscrChr14G225850	59922037	59922312	+	--	Cellular Component: mitochondrion (GO:0005739);; Cellular Component: membrane (GO:0016021);; Biological Process: positive regulation of protein-containing complex assembly (GO:0031334);; Biological Process: positive regulation of apoptotic process (GO:0043065);; Biological Process: positive regulation of release of cytochrome c from mitochondria (GO:0090200);	HRK; activator of apoptosis harakiri	--	Activator of apoptosis harakiri	--	Harakiri, BCL2 interacting protein OS=Sus scrofa OX=9823 GN=HRK PE=4 SV=1	Function unknown	activator of apoptosis harakiri [Sus scrofa]
SscrChr14G225880	59946230	60011420	-	--	Cellular Component: membrane (GO:0016021);; Molecular Function: metal ion binding (GO:0046872);; Molecular Function: ubiquitin protein ligase activity (GO:0061630);; Biological Process: positive regulation of ERAD pathway (GO:1904294);	--	Function unknown	Zinc finger, C3HC4 type (RING finger)	RING finger and transmembrane domain-containing protein 2 OS=Pongo abelii OX=9601 GN=RNFT2 PE=2 SV=1	F-box and WD repeat domain containing 8 OS=Sus scrofa OX=9823 GN=RNFT2 PE=4 SV=1	Posttranslational modification, protein turnover, chaperones	RING finger and transmembrane domain-containing protein 2 [Sus scrofa]
SscrChr15G243420	101666749	101911694	-	--	Molecular Function: 3',5'-cyclic-nucleotide phosphodiesterase activity (GO:0004114);; Biological Process: signal transduction (GO:0007165);; Molecular Function: metal ion binding (GO:0046872);	PDE1; calcium/calmodulin-dependent 3',5'-cyclic nucleotide phosphodiesterase [EC:3.1.4.17]	Signal transduction mechanisms	3'5'-cyclic nucleotide phosphodiesterase	Dual specificity calcium/calmodulin-dependent 3',5'-cyclic nucleotide phosphodiesterase 1A OS=Bos taurus OX=9913 GN=PDE1A PE=1 SV=3	Phosphodiesterase OS=Sus scrofa OX=9823 GN=PDE1A PE=3 SV=1	Signal transduction mechanisms	calcium/calmodulin-dependent 3',5'-cyclic nucleotide phosphodiesterase 1A isoform X8 [Sus scrofa]
SscrChr15G243430	102239744	102299785	+	Posttranslational modification, protein turnover, chaperones	Cellular Component: endoplasmic reticulum lumen (GO:0005788);; Molecular Function: protein-disulfide reductase activity (GO:0015035);; Cellular Component: membrane (GO:0016021);; Molecular Function: oxidoreductase activity, acting on a sulfur group of donors, disulfide as acceptor (GO:0016671);; Biological Process: obsolete ubiquitin-dependent ERAD pathway (GO:0030433);; Biological Process: prote…	DNAJC10; DnaJ homolog subfamily C member 10 [EC:1.8.4.-]	Posttranslational modification, protein turnover, chaperones	Thioredoxin	DnaJ homolog subfamily C member 10 OS=Pongo abelii OX=9601 GN=DNAJC10 PE=2 SV=1	DnaJ homolog subfamily C member 10 OS=Sus scrofa OX=9823 GN=DNAJC10 PE=4 SV=1	Posttranslational modification, protein turnover, chaperones	dnaJ homolog subfamily C member 10 [Sus scrofa]
SscrChr15G243450	102373588	102412622	-	--	Cellular Component: extracellular region (GO:0005576);; Biological Process: negative regulation of cell population proliferation (GO:0008285);; Biological Process: Wnt signaling pathway (GO:0016055);; Biological Process: cell differentiation (GO:0030154);; Biological Process: negative regulation of cell growth (GO:0030308);; Biological Process: positive regulation of apoptotic process (GO:0043065…	FRZB, SFRP3; secreted frizzled-related protein 3	Signal transduction mechanisms	Fz domain	Secreted frizzled-related protein 3 OS=Pongo abelii OX=9601 GN=FRZB PE=2 SV=1	Secreted frizzled-related protein 3 OS=Sus scrofa OX=9823 GN=FRZB PE=1 SV=1	Signal transduction mechanisms	secreted frizzled-related protein 3 precursor [Sus scrofa]
SscrChr15G243460	102462764	102563640	-	--	Biological Process: embryonic axis specification (GO:0000578);; Biological Process: ameboidal-type cell migration (GO:0001667);; Biological Process: in utero embryonic development (GO:0001701);; Cellular Component: ruffle (GO:0001726);; Biological Process: somitogenesis (GO:0001756);; Biological Process: embryonic epithelial tube formation (GO:0001838);; Biological Process: neural tube formation …	NCKAP1, NAP125; NCK-associated protein 1	General function prediction only	Nck-associated protein 1	--	NCK associated protein 1 OS=Balaenoptera musculus OX=9771 GN=NCKAP1 PE=4 SV=1	Function unknown	nck-associated protein 1 isoform X3 [Sus scrofa]
SscrChr15G243470	102584645	102606809	+	--	Biological Process: protein dephosphorylation (GO:0006470);; Molecular Function: protein tyrosine/serine/threonine phosphatase activity (GO:0008138);	K14165; atypical dual specificity phosphatase [EC:3.1.3.16 3.1.3.48]	Defense mechanisms	Dual specificity phosphatase, catalytic domain	Dual specificity protein phosphatase 10 OS=Bos taurus OX=9913 GN=DUSP10 PE=2 SV=1	Dual specificity protein phosphatase 19 OS=Sus scrofa OX=9823 PE=4 SV=1	Defense mechanisms	dual specificity protein phosphatase 19 isoform X2 [Sus scrofa]
SscrChr15G243480	102623245	102649648	+	--	Molecular Function: nucleic acid binding (GO:0003676);; Cellular Component: nuclear pore (GO:0005643);; Biological Process: protein transport (GO:0015031);; Molecular Function: structural constituent of nuclear pore (GO:0017056);; Cellular Component: nuclear membrane (GO:0031965);; Biological Process: mRNA transport (GO:0051028);	NUP35, NUP53; nuclear pore complex protein Nup53	Cell cycle control, cell division, chromosome partitioning	Nup53/35/40-type RNA recognition motif	--	Nucleoporin NUP53 OS=Sus scrofa OX=9823 GN=DUSP19 PE=3 SV=1	Cell cycle control, cell division, chromosome partitioning	nucleoporin NUP53 [Sus scrofa]
SscrChr15G243680	108425854	108442410	-	--	Cellular Component: endoplasmic reticulum membrane (GO:0005789);; Biological Process: ceramide metabolic process (GO:0006672);; Cellular Component: membrane (GO:0016021);; Biological Process: negative regulation of sphingolipid biosynthetic process (GO:0090155);; Biological Process: regulation of ceramide biosynthetic process (GO:2000303);	--	Function unknown	ORMDL family	ORM1-like protein 1 OS=Pongo abelii OX=9601 GN=ORMDL1 PE=2 SV=1	ORM1-like protein 1 OS=Sus scrofa OX=9823 PE=3 SV=1	Function unknown	ORMDL sphingolipid biosynthesis regulator 1 [Phyllostomus discolor]
SscrChr15G243690	108451737	108540521	+	Replication, recombination and repair	Molecular Function: ATP binding (GO:0005524);; Cellular Component: nucleus (GO:0005634);; Cellular Component: cytoplasm (GO:0005737);; Biological Process: mismatch repair (GO:0006298);; Molecular Function: ATP hydrolysis activity (GO:0016887);; Molecular Function: mismatched DNA binding (GO:0030983);; Cellular Component: mismatch repair complex (GO:0032300);; Molecular Function: ATP-dependent DNA…	PMS1; DNA mismatch repair protein PMS1	Replication, recombination and repair	DNA mismatch repair protein, C-terminal domain	--	PMS1 homolog 1, mismatch repair system component OS=Sus scrofa OX=9823 GN=PMS1 PE=3 SV=1	Replication, recombination and repair	PMS1 protein homolog 1 isoform X2 [Sus scrofa]
SscrChr15G243700	108687974	108692888	-	--	Molecular Function: cytokine activity (GO:0005125);; Cellular Component: extracellular space (GO:0005615);; Biological Process: transforming growth factor beta receptor signaling pathway (GO:0007179);; Molecular Function: growth factor activity (GO:0008083);; Molecular Function: heparin binding (GO:0008201);; Biological Process: positive regulation of lamellipodium assembly (GO:0010592);; Biologi…	MSTN, GDF8; growth differentiation factor 8	Signal transduction mechanisms	Transforming growth factor beta like domain	Growth/differentiation factor 8 OS=Sus scrofa OX=9823 GN=MSTN PE=2 SV=1	Growth/differentiation factor 8 OS=Sus scrofa OX=9823 GN=MSTN PE=2 SV=1	Signal transduction mechanisms	growth/differentiation factor 8 [Phacochoerus africanus]
SscrChr15G242510	91205371	91362645	-	Signal transduction mechanisms	Molecular Function: protein serine/threonine kinase activity (GO:0004674);; Molecular Function: ATP binding (GO:0005524);; Cellular Component: nucleoplasm (GO:0005654);; Biological Process: protein phosphorylation (GO:0006468);; Biological Process: intracellular protein transport (GO:0006886);; Biological Process: intracellular signal transduction (GO:0035556);; Biological Process: regulation of …	TLK; tousled-like kinase [EC:2.7.11.1]	Signal transduction mechanisms	Protein kinase domain	Aurora kinase B OS=Bos taurus OX=9913 GN=AURKB PE=2 SV=1	Tousled like kinase 1 OS=Sus scrofa OX=9823 GN=TLK1 PE=4 SV=1	Signal transduction mechanisms	serine/threonine-protein kinase tousled-like 1 isoform X1 [Sus scrofa]
SscrChr2G034880	53672387	53672704	+	--	Cellular Component: proteasome complex (GO:0000502);; Molecular Function: threonine-type endopeptidase activity (GO:0004298);; Cellular Component: nucleus (GO:0005634);; Biological Process: proteasome-mediated ubiquitin-dependent protein catabolic process (GO:0043161);	PSMB5; 20S proteasome subunit beta 5 [EC:3.4.25.1]	Posttranslational modification, protein turnover, chaperones	--	Proteasome subunit beta type-5 OS=Bos taurus OX=9913 GN=PSMB5 PE=1 SV=1	Solute carrier family 40 protein OS=Sus scrofa OX=9823 PE=4 SV=1	Posttranslational modification, protein turnover, chaperones	proteasome subunit beta type-5 [Phacochoerus africanus]
SscrChr2G034900	53685302	53695251	+	--	--	--	General function prediction only	Rab-GTPase-TBC domain	Small G protein signaling modulator 3 OS=Bos taurus OX=9913 GN=SGSM3 PE=2 SV=1	Rab-GAP TBC domain-containing protein OS=Sus scrofa OX=9823 PE=4 SV=1	Function unknown	USP6 N-terminal-like protein isoform X4 [Phacochoerus africanus]
SscrChr2G034930	53733868	53734185	-	--	Cellular Component: proteasome complex (GO:0000502);; Molecular Function: threonine-type endopeptidase activity (GO:0004298);; Cellular Component: nucleus (GO:0005634);; Biological Process: proteasome-mediated ubiquitin-dependent protein catabolic process (GO:0043161);	PSMB5; 20S proteasome subunit beta 5 [EC:3.4.25.1]	Posttranslational modification, protein turnover, chaperones	--	Proteasome subunit beta type-5 OS=Bos taurus OX=9913 GN=PSMB5 PE=1 SV=1	Solute carrier family 40 protein OS=Sus scrofa OX=9823 PE=4 SV=1	Posttranslational modification, protein turnover, chaperones	proteasome subunit beta type-5 [Phacochoerus africanus]
SscrChr2G036030	63916140	63919909	-	--	Molecular Function: G protein-coupled receptor activity (GO:0004930);; Molecular Function: olfactory receptor activity (GO:0004984);; Cellular Component: plasma membrane (GO:0005886);; Cellular Component: membrane (GO:0016021);	OLFR; olfactory receptor	--	Olfactory receptor	Olfactory receptor-like protein OLF3 OS=Canis lupus familiaris OX=9615 PE=3 SV=1	Olfactory receptor OS=Sus scrofa OX=9823 GN=LOC100516421 PE=3 SV=1	Signal transduction mechanisms	olfactory receptor 2G3 [Sus scrofa]
SscrChr2G036040	63928840	63934025	-	--	Molecular Function: G protein-coupled receptor activity (GO:0004930);; Molecular Function: olfactory receptor activity (GO:0004984);; Cellular Component: plasma membrane (GO:0005886);; Cellular Component: membrane (GO:0016021);	OLFR; olfactory receptor	--	Olfactory receptor	Olfactory receptor-like protein OLF3 OS=Canis lupus familiaris OX=9615 PE=3 SV=1	Olfactory receptor OS=Sus scrofa OX=9823 GN=LOC100737613 PE=3 SV=1	Signal transduction mechanisms	olfactory receptor 2G2-like [Sus scrofa]
SscrChr2G036270	65610771	65628190	+	Inorganic ion transport and metabolism	Molecular Function: ATP binding (GO:0005524);; Biological Process: intracellular calcium ion homeostasis (GO:0006874);; Molecular Function: P-type ion transporter activity (GO:0015662);; Cellular Component: membrane (GO:0016020);; Molecular Function: ATP hydrolysis activity (GO:0016887);; Molecular Function: ATPase-coupled monoatomic cation transmembrane transporter activity (GO:0019829);; Cellul…	ATP13A1, SPF1; manganese-transporting P-type ATPase [EC:7.2.2.-]	Inorganic ion transport and metabolism	E1-E2 ATPase	Polyamine-transporting ATPase 13A3 OS=Macaca fascicularis OX=9541 GN=ATP13A3 PE=2 SV=3	ATPase 13A1 OS=Sus scrofa OX=9823 GN=ATP13A1 PE=1 SV=1	Inorganic ion transport and metabolism	manganese-transporting ATPase 13A1 [Sus scrofa]
SscrChr2G036280	65630374	65639296	+	--	Biological Process: signal transduction (GO:0007165);	GMIP, ARHGAP46; GEM interacting protein	Signal transduction mechanisms	RhoGAP domain	Rho GTPase-activating protein 29 OS=Bos taurus OX=9913 GN=ARHGAP29 PE=2 SV=1	GEM interacting protein OS=Sus scrofa OX=9823 PE=4 SV=1	Signal transduction mechanisms	GEM-interacting protein isoform X1 [Sus scrofa]
SscrChr2G036290	65639841	65643936	+	--	Cellular Component: plasma membrane (GO:0005886);; Cellular Component: cell surface (GO:0009986);; Cellular Component: membrane (GO:0016021);; Cellular Component: endocytic vesicle (GO:0030139);; Molecular Function: lysophosphatidic acid receptor activity (GO:0070915);	LPAR2, EDG4; lysophosphatidic acid receptor 2	General function prediction only	7 transmembrane receptor (rhodopsin family)	Lysophosphatidic acid receptor 2 OS=Macaca fascicularis OX=9541 GN=LPAR2 PE=2 SV=2	G_PROTEIN_RECEP_F1_2 domain-containing protein OS=Sus scrofa OX=9823 GN=LPAR2 PE=3 SV=1	Signal transduction mechanisms	lysophosphatidic acid receptor 2 isoform X1 [Sus scrofa]
SscrChr3G060910	53115249	53203757	+	--	Cellular Component: endoplasmic reticulum membrane (GO:0005789);; Cellular Component: membrane (GO:0016021);; Biological Process: protein maturation (GO:0051604);	LMF1; lipase maturation factor 1	--	Lipase maturation factor	Lipase maturation factor 1 OS=Bos taurus OX=9913 GN=LMF1 PE=2 SV=1	Lipase maturation factor OS=Sus scrofa OX=9823 PE=3 SV=1	Intracellular trafficking, secretion, and vesicular transport	lipase maturation factor 1 isoform X1 [Sus scrofa]
SscrChr3G060950	53268450	53268962	-	--	Cellular Component: endoplasmic reticulum membrane (GO:0005789);; Biological Process: protein transport (GO:0015031);; Cellular Component: membrane (GO:0016021);	--	--	--	--	SEC61 translocon alpha 2 subunit OS=Sus scrofa OX=9823 GN=SEC61A2 PE=3 SV=1	--	cullin-7 isoform X1 [Sus scrofa]
SscrChr3G060960	53270884	53275269	+	--	Cellular Component: heterotrimeric G-protein complex (GO:0005834);; Biological Process: phospholipase C-activating G protein-coupled receptor signaling pathway (GO:0007200);; Molecular Function: G-protein beta-subunit binding (GO:0031681);; Biological Process: sensory perception of taste (GO:0050909);	GNG13; guanine nucleotide-binding protein G(I)/G(S)/G(O) subunit gamma-13	Signal transduction mechanisms	GGL domain	--	G protein gamma domain-containing protein OS=Bos mutus OX=72004 GN=E5288_WYG009006 PE=4 SV=1	Signal transduction mechanisms	Guanine Nucleotide-Binding Protein G(I)/G(S)/G(O) Subunit Gamma-13 [Manis pentadactyla]
SscrChr3G060970	53275519	53284138	-	Replication, recombination and repair	Molecular Function: ATP binding (GO:0005524);; Molecular Function: ATP hydrolysis activity (GO:0016887);	CTF18, CHL12; chromosome transmission fidelity protein 18	--	ATPase family associated with various cellular activities (AAA)	--	Chromosome transmission fidelity factor 18 OS=Sus scrofa OX=9823 GN=CHTF18 PE=4 SV=1	--	chromosome transmission fidelity protein 18 homolog isoform X1 [Sus scrofa]
SscrChr3G060980	53284427	53287617	+	Translation, ribosomal structure and biogenesis	Biological Process: pseudouridine synthesis (GO:0001522);; Molecular Function: RNA binding (GO:0003723);; Molecular Function: pseudouridine synthase activity (GO:0009982);	--	RNA processing and modification	RNA pseudouridylate synthase	RNA pseudouridylate synthase domain-containing protein 1 OS=Bos taurus OX=9913 GN=RPUSD1 PE=2 SV=1	RNA pseudouridine synthase domain containing 1 OS=Sus scrofa OX=9823 GN=RPUSD1 PE=4 SV=1	RNA processing and modification	RNA pseudouridylate synthase domain-containing protein 1 isoform X2 [Sus scrofa]
SscrChr3G061570	58424315	58450634	-	--	Biological Process: regulation of DNA-templated transcription (GO:0006355);; Molecular Function: metal ion binding (GO:0046872);	KRAB; KRAB domain-containing zinc finger protein	General function prediction only	Zinc-finger double domain	Zinc finger protein 248 OS=Pongo abelii OX=9601 GN=ZNF248 PE=2 SV=1	Zinc finger protein 484 OS=Sus scrofa OX=9823 PE=4 SV=1	Function unknown	zinc finger protein 484 isoform X3 [Sus scrofa]
SscrChr3G061580	58478574	58555043	-	Translation, ribosomal structure and biogenesis	Molecular Function: tRNA binding (GO:0000049);; Molecular Function: aminoacyl-tRNA editing activity (GO:0002161);; Molecular Function: isoleucine-tRNA ligase activity (GO:0004822);; Molecular Function: ATP binding (GO:0005524);; Cellular Component: nucleoplasm (GO:0005654);; Cellular Component: cytosol (GO:0005829);; Biological Process: isoleucyl-tRNA aminoacylation (GO:0006428);; Cellular Compon…	IARS, ileS; isoleucyl-tRNA synthetase [EC:6.1.1.5]	Translation, ribosomal structure and biogenesis	tRNA synthetases class I (I, L, M and V)	Isoleucine--tRNA ligase, mitochondrial (Fragment) OS=Macaca fascicularis OX=9541 GN=IARS2 PE=2 SV=2	Isoleucine--tRNA ligase OS=Sus scrofa OX=9823 GN=IARS1 PE=3 SV=1	Translation, ribosomal structure and biogenesis	isoleucine--tRNA ligase, cytoplasmic isoform X1 [Sus scrofa]
SscrChr3G061600	58585732	58642757	+	--	Cellular Component: chromosome, centromeric region (GO:0000775);; Biological Process: CENP-A containing chromatin assembly (GO:0034080);	CENPP; centromere protein P	--	CENP-A-nucleosome distal (CAD) centromere subunit, CENP-P	--	Centromere protein P OS=Sus scrofa OX=9823 GN=CENPP PE=4 SV=1	Function unknown	centromere protein P-like isoform X1 [Phacochoerus africanus]
SscrChr3G061610	58651554	58670920	-	--	Molecular Function: growth factor activity (GO:0008083);; Cellular Component: extracellular matrix (GO:0031012);; Biological Process: bone development (GO:0060348);; Biological Process: articular cartilage development (GO:0061975);	OGN; osteoglycin	General function prediction only	Leucine rich repeat	Mimecan OS=Bos taurus OX=9913 GN=OGN PE=1 SV=2	Mimecan OS=Sus scrofa OX=9823 GN=OGN PE=1 SV=1	Signal transduction mechanisms	mimecan precursor [Sus scrofa]
SscrChr4G077470	92832239	92872838	+	Translation, ribosomal structure and biogenesis	Cellular Component: cell surface (GO:0009986);; Cellular Component: membrane (GO:0016021);; Molecular Function: signaling receptor activity (GO:0038023);; Biological Process: lymphocyte activation (GO:0046649);	SLAMF1, CD150; signaling lymphocytic activation molecule family member 1	--	Signaling lymphocytic activation molecule (SLAM) protein	Signaling lymphocytic activation molecule OS=Canis lupus familiaris OX=9615 GN=SLAMF1 PE=1 SV=1	Ig-like domain-containing protein OS=Sus scrofa OX=9823 GN=SLAMF1 PE=4 SV=1	Signal transduction mechanisms	signaling lymphocytic activation molecule precursor [Sus scrofa]
SscrChr4G077480	92893777	92932956	+	--	Cellular Component: membrane (GO:0016021);	CD84; CD84 antigen	--	Immunoglobulin domain	--	CD84 molecule OS=Sus scrofa OX=9823 GN=CD84 PE=4 SV=1	Signal transduction mechanisms	SLAM family member 5 isoform X1 [Sus scrofa]
SscrChr4G077490	92942506	92963310	+	--	Cellular Component: plasma membrane (GO:0005886);; Biological Process: positive regulation of type II interferon production (GO:0032729);; Biological Process: positive regulation of interleukin-17 production (GO:0032740);; Biological Process: positive regulation of natural killer cell mediated cytotoxicity (GO:0045954);; Biological Process: T-helper 17 cell lineage commitment (GO:0072540);	SLAMF6, CD352; SLAM family member 6	--	Immunoglobulin domain	Hepatocyte cell adhesion molecule OS=Bos taurus OX=9913 GN=HEPACAM PE=2 SV=1	Ig-like domain-containing protein OS=Sus scrofa OX=9823 PE=4 SV=1	Signal transduction mechanisms	SLAM family member 6 isoform X2 [Sus scrofa]
SscrChr4G077520	93016957	93070166	-	--	Cellular Component: plasma membrane (GO:0005886);; Cellular Component: membrane (GO:0016021);	VANGL; vang-like	Signal transduction mechanisms	Strabismus protein	--	VNG2A protein (Fragment) OS=Sousa chinensis OX=103600 GN=DBR06_SOUSAS27910041 PE=3 SV=1	Signal transduction mechanisms	hypothetical protein DBR06_SOUSAS27910041, partial [Sousa chinensis]
SscrChr4G077530	93070699	93079338	-	--	Molecular Function: RNA polymerase II transcription regulatory region sequence-specific DNA binding (GO:0000977);; Molecular Function: DNA-binding transcription activator activity, RNA polymerase II-specific (GO:0001228);; Molecular Function: protein dimerization activity (GO:0046983);	NHLH, HEN, NSCL; nescient helix-loop-helix protein	Transcription	Helix-loop-helix DNA-binding domain	--	Nescient helix-loop-helix 1 OS=Sus scrofa OX=9823 GN=NHLH1 PE=4 SV=1	Transcription	hypothetical protein MJT46_000837 [Ovis ammon polii x Ovis aries]
SscrChr4G077540	93082858	93104512	-	--	Biological Process: myeloid cell homeostasis (GO:0002262);; Cellular Component: lysosome (GO:0005764);; Cellular Component: endoplasmic reticulum (GO:0005783);; Cellular Component: Golgi apparatus (GO:0005794);; Cellular Component: plasma membrane (GO:0005887);; Biological Process: membrane protein ectodomain proteolysis (GO:0006509);; Biological Process: dopamine receptor signaling pathway (GO:0…	NCSTN; nicastrin	--	Nicastrin	--	Nicastrin OS=Sus scrofa OX=9823 GN=NCSTN PE=3 SV=1	--	nicastrin isoform X1 [Sus scrofa]
SscrChr4G077910	94336004	94354596	-	--	Biological Process: activation of innate immune response (GO:0002218);; Cellular Component: organelle membrane (GO:0031090);; Biological Process: cellular response to interferon-beta (GO:0035458);	IFI16; gamma-interferon-inducible protein 16	--	HIN-200/IF120x domain	Gamma-interferon-inducible protein 16 OS=Pongo abelii OX=9601 GN=IFI16 PE=2 SV=2	Gamma-interferon-inducible protein 16 OS=Sus scrofa OX=9823 PE=4 SV=1	Transcription	interferon-activable protein 203 isoform 1 [Sus scrofa]
SscrChr4G077920	94380015	94394182	-	--	Biological Process: activation of innate immune response (GO:0002218);; Cellular Component: nucleoplasm (GO:0005654);; Cellular Component: nucleolus (GO:0005730);; Cellular Component: cytosol (GO:0005829);; Biological Process: DNA damage response (GO:0006974);; Biological Process: negative regulation of B cell proliferation (GO:0030889);; Cellular Component: organelle membrane (GO:0031090);; Biol…	IFI16; gamma-interferon-inducible protein 16	--	HIN-200/IF120x domain	Myeloid cell nuclear differentiation antigen OS=Macaca fascicularis OX=9541 GN=MNDA PE=2 SV=1	Myeloid cell nuclear differentiation antigen-like OS=Sus scrofa OX=9823 PE=4 SV=1	Transcription	myeloid cell nuclear differentiation antigen-like protein [Sus scrofa]
SscrChr4G077930	94403907	94460602	+	--	Molecular Function: G protein-coupled receptor activity (GO:0004930);; Molecular Function: olfactory receptor activity (GO:0004984);; Cellular Component: membrane (GO:0016021);	OLFR; olfactory receptor	--	Olfactory receptor	Olfactory receptor 3A2 OS=Gorilla gorilla gorilla OX=9595 GN=OR3A2 PE=3 SV=1	Olfactory receptor 6N2 OS=Galemys pyrenaicus OX=202257 GN=J0S82_017441 PE=3 SV=1	Signal transduction mechanisms	LOW QUALITY PROTEIN: Olfactory receptor 6N2 [Galemys pyrenaicus]
SscrChr5G093540	42681400	42733867	+	--	Cellular Component: extracellular region (GO:0005576);; Cellular Component: membrane (GO:0016021);	GLIPR1; glioma pathogenesis-related protein 1	Function unknown	Cysteine-rich secretory protein family	GLIPR1-like protein 1 OS=Bos taurus OX=9913 GN=GLIPR1L1 PE=1 SV=1	SCP domain-containing protein OS=Sus scrofa OX=9823 PE=3 SV=1	Function unknown	glioma pathogenesis-related protein 1 isoform X2 [Sus scrofa]
SscrChr5G093550	42735008	42776883	-	--	Molecular Function: RNA binding (GO:0003723);; Cellular Component: nucleolus (GO:0005730);; Biological Process: rRNA processing (GO:0006364);; Cellular Component: ribonucleoprotein complex (GO:1990904);	KRR1; ribosomal RNA assembly protein	--	Krr1 KH1 domain	KRR1 small subunit processome component homolog OS=Bos taurus OX=9913 GN=KRR1 PE=2 SV=2	KRR1 small subunit processome component OS=Sus scrofa OX=9823 PE=3 SV=1	RNA processing and modification	KRR1 small subunit processome component homolog [Phacochoerus africanus]
SscrChr6G121610	113524208	113726529	-	Signal transduction mechanisms	Cellular Component: late endosome (GO:0005770);; Cellular Component: cytosol (GO:0005829);; Molecular Function: sterol transporter activity (GO:0015248);; Molecular Function: cholesterol binding (GO:0015485);; Cellular Component: membrane (GO:0016020);; Molecular Function: sterol binding (GO:0032934);; Cellular Component: intracellular membrane-bounded organelle (GO:0043231);; Cellular Component:…	OSBPL1_2, ORP1_2; oxysterol-binding protein-related protein 1/2	Signal transduction mechanisms	Oxysterol-binding protein	Oxysterol-binding protein 1 OS=Oryctolagus cuniculus OX=9986 GN=OSBP PE=1 SV=1	Oxysterol-binding protein OS=Sus scrofa OX=9823 GN=OSBPL1A PE=1 SV=3	Signal transduction mechanisms	oxysterol-binding protein-related protein 1 isoform X1 [Sus scrofa]
SscrChr6G109950	58723117	58728519	-	--	Molecular Function: transcription cis-regulatory region binding (GO:0000976);; Molecular Function: DNA-binding transcription factor activity (GO:0003700);; Cellular Component: nucleus (GO:0005634);; Biological Process: regulation of transcription by RNA polymerase II (GO:0006357);; Biological Process: positive regulation of DNA-templated transcription (GO:0045893);	IRF3; interferon regulatory factor 3	--	Interferon-regulatory factor 3	Interferon regulatory factor 3 OS=Sus scrofa OX=9823 GN=IRF3 PE=1 SV=1	Interferon regulatory factor 3 OS=Sus scrofa OX=9823 GN=IRF3 PE=2 SV=1	Transcription	interferon regulatory factor 3 [Sus scrofa]
SscrChr6G109970	58740313	58751742	+	Translation, ribosomal structure and biogenesis	Molecular Function: protein-arginine N-methyltransferase activity (GO:0016274);; Biological Process: obsolete histone methylation (GO:0016571);; Biological Process: peptidyl-arginine methylation (GO:0018216);	PRMT1; type I protein arginine methyltransferase [EC:2.1.1.319]	--	Methyltransferase domain	Protein arginine N-methyltransferase 6 OS=Bos taurus OX=9913 GN=PRMT6 PE=2 SV=1	Protein arginine methyltransferase 1 OS=Sus scrofa OX=9823 GN=PRMT1 PE=4 SV=1	--	protein arginine N-methyltransferase 1 isoform X1 [Sus scrofa]
SscrChr6G109980	58754517	58769127	+	--	Cellular Component: mitochondrial outer membrane (GO:0005741);; Biological Process: fatty acid metabolic process (GO:0006631);; Cellular Component: membrane (GO:0016021);; Molecular Function: acyltransferase activity (GO:0016746);	CPT1C; carnitine O-palmitoyltransferase 1, brain isoform [EC:2.3.1.21]	Lipid transport and metabolism	Choline/Carnitine o-acyltransferase	Carnitine O-palmitoyltransferase 1, liver isoform OS=Equus caballus OX=9796 GN=CPT1A PE=2 SV=1	Carnitine O-palmitoyltransferase OS=Sus scrofa OX=9823 GN=CPT1C PE=3 SV=1	Lipid transport and metabolism	carnitine O-palmitoyltransferase 1, brain isoform isoform X2 [Phacochoerus africanus]
SscrChr6G109990	58783637	58801201	-	--	Cellular Component: centriole (GO:0005814);; Molecular Function: protein kinase binding (GO:0019901);	TSKS; testis-specific serine kinase substrate	--	Testis-specific serine kinase substrate	--	Testis specific serine kinase substrate OS=Sus scrofa OX=9823 GN=TSKS PE=4 SV=1	Function unknown	testis-specific serine kinase substrate isoform X7 [Sus scrofa]
SscrChr6G110000	58807958	58845004	+	--	Biological Process: intracellular protein transport (GO:0006886);; Cellular Component: AP-2 adaptor complex (GO:0030122);; Molecular Function: clathrin adaptor activity (GO:0035615);; Biological Process: clathrin-dependent endocytosis (GO:0072583);	AP2A; AP-2 complex subunit alpha	Intracellular trafficking, secretion, and vesicular transport	Adaptin N terminal region	AP-2 complex subunit alpha-2 OS=Bos taurus OX=9913 GN=AP2A2 PE=1 SV=1	AP-2 complex subunit alpha OS=Sus scrofa OX=9823 GN=AP2A1 PE=3 SV=1	Intracellular trafficking, secretion, and vesicular transport	AP-2 complex subunit alpha-1, partial [Galemys pyrenaicus]
SscrChr6G110010	58845329	58850969	-	--	Biological Process: neural tube closure (GO:0001843);; Cellular Component: cytoplasm (GO:0005737);; Cellular Component: cytoskeleton (GO:0005856);; Biological Process: vesicle-mediated transport (GO:0016192);; Biological Process: negative regulation of cell migration (GO:0030336);; Biological Process: positive regulation of cilium assembly (GO:0045724);; Biological Process: non-motile cilium asse…	FUZ, CPLANE3; protein fuzzy	--	First Longin domain of FUZ, MON1 and HPS1	--	Fuzzy planar cell polarity protein OS=Sus scrofa OX=9823 GN=FUZ PE=3 SV=1	Function unknown	protein fuzzy homolog isoform X1 [Sus scrofa]
SscrChr6G110020	58855725	58871102	+	--	Cellular Component: nucleus (GO:0005634);	MED25; mediator of RNA polymerase II transcription subunit 25	--	Mediator complex subunit 25 von Willebrand factor type A	Mediator of RNA polymerase II transcription subunit 25 OS=Bos taurus OX=9913 GN=MED25 PE=2 SV=1	Mediator of RNA polymerase II transcription subunit 25 OS=Sus scrofa OX=9823 GN=MED25 PE=3 SV=1	Transcription	LOW QUALITY PROTEIN: mediator of RNA polymerase II transcription subunit 25 [Sus scrofa]
SscrChr7G142080	100189935	100202172	+	--	Biological Process: flagellated sperm motility (GO:0030317);; Cellular Component: sperm midpiece (GO:0097225);	--	--	Protein of unknown function (DUF3699)	Golgi associated RAB2 interactor protein 2 OS=Bos taurus OX=9913 GN=GARIN2 PE=2 SV=1	Family with sequence similarity 71 member D OS=Sus scrofa OX=9823 GN=GARIN2 PE=4 SV=3	Function unknown	protein FAM71D [Sus scrofa]
SscrChr7G142090	100211644	100313778	+	Nucleotide transport and metabolism	Biological Process: morphogenesis of an epithelial sheet (GO:0002011);; Cellular Component: cytoplasm (GO:0005737);; Cellular Component: plasma membrane (GO:0005886);; Cellular Component: adherens junction (GO:0005912);; Cellular Component: bicellular tight junction (GO:0005923);; Biological Process: gene expression (GO:0010467);; Cellular Component: endomembrane system (GO:0012505);; Biological …	MPP5, PALS1; MAGUK p55 subfamily member 5	Signal transduction mechanisms	Guanylate kinase	Protein PALS1 OS=Canis lupus familiaris OX=9615 GN=PALS1 PE=1 SV=1	Protein PALS1 OS=Sus scrofa OX=9823 GN=MPP5 PE=3 SV=1	Signal transduction mechanisms	MAGUK p55 subfamily member 5 isoform X1 [Sus scrofa]
SscrChr7G142100	100323885	100342777	-	Energy production and conversion	Cellular Component: cilium (GO:0005929);; Biological Process: cell projection organization (GO:0030030);; Cellular Component: clathrin-coated vesicle membrane (GO:0030665);; Molecular Function: proton-transporting ATPase activity, rotational mechanism (GO:0046961);	ATPeV1D, ATP6M; V-type H+-transporting ATPase subunit D	Energy production and conversion	ATP synthase subunit D	V-type proton ATPase subunit D OS=Pongo abelii OX=9601 GN=ATP6V1D PE=2 SV=1	V-type proton ATPase subunit D OS=Sus scrofa OX=9823 GN=ATP6V1D PE=3 SV=1	Energy production and conversion	V-type proton ATPase subunit D [Sus scrofa]
SscrChr7G136410	61978503	62047134	-	--	Cellular Component: extracellular space (GO:0005615);; Biological Process: nervous system development (GO:0007399);; Cellular Component: membrane (GO:0016021);; Biological Process: ERBB4-ERBB4 signaling pathway (GO:0038138);; Molecular Function: receptor ligand activity (GO:0048018);	NRG4; neuregulin 4	--	--	--	Neuregulin 4 OS=Sus scrofa OX=9823 GN=NRG4 PE=3 SV=1	Signal transduction mechanisms	pro-neuregulin-4, membrane-bound isoform isoform X2 [Sus scrofa]
SscrChr7G136430	62098682	62226540	+	--	Cellular Component: plasma membrane (GO:0005887);; Molecular Function: voltage-gated channel activity (GO:0022832);	--	--	--	Transmembrane protein 266 OS=Macaca fascicularis OX=9541 GN=TMEM266 PE=2 SV=3	Transmembrane protein 266 OS=Sus scrofa OX=9823 PE=4 SV=1	Function unknown	transmembrane protein 266 isoform X1 [Sus scrofa]
SscrChr7G137490	69859887	69900211	-	--	Cellular Component: nucleoplasm (GO:0005654);	BRMS1; breast cancer metastasis-suppressor 1 and related proteins	--	Sds3-like	Breast cancer metastasis-suppressor 1-like protein OS=Bos taurus OX=9913 GN=BRMS1L PE=2 SV=1	breast cancer metastasis-suppressor 1-like protein isoform X1 OS=Acinonyx jubatus OX=32536 GN=BRMS1L PE=4 SV=1	--	breast cancer metastasis-suppressor 1-like protein isoform X1 [Mustela putorius furo]
SscrChr7G137500	69915478	70139472	+	--	Molecular Function: GTPase activator activity (GO:0005096);; Cellular Component: nucleus (GO:0005634);; Biological Process: positive regulation of GTPase activity (GO:0043547);; Biological Process: regulation of small GTPase mediated signal transduction (GO:0051056);	RALGAPA; Ral GTPase-activating protein subunit alpha	Signal transduction mechanisms	Rap/ran-GAP	Ral GTPase-activating protein subunit alpha-1 (Fragment) OS=Sus scrofa OX=9823 GN=RALGAPA1 PE=1 SV=1	Ral GTPase-activating protein subunit alpha-1 OS=Sus scrofa OX=9823 GN=RALGAPA1 PE=4 SV=1	Signal transduction mechanisms	ral GTPase-activating protein subunit alpha-1 isoform X6 [Sus scrofa]
SscrChr8G150260	48206275	48206586	+	Translation, ribosomal structure and biogenesis	Molecular Function: structural constituent of ribosome (GO:0003735);; Biological Process: translation (GO:0006412);; Cellular Component: ribosomal subunit (GO:0044391);	RP-L15e, RPL15; large subunit ribosomal protein L15e	Translation, ribosomal structure and biogenesis	Ribosomal L15	60S ribosomal protein L15 OS=Bos taurus OX=9913 GN=RPL15 PE=2 SV=3	Ribosomal protein L15 OS=Suricata suricatta OX=37032 PE=3 SV=1	Translation, ribosomal structure and biogenesis	ribosomal protein L15 [Pipistrellus kuhlii]
SscrChr8G150380	52154021	52155747	-	Carbohydrate transport and metabolism	Cellular Component: cytoplasm (GO:0005737);; Molecular Function: transferase activity (GO:0016740);; Molecular Function: metal ion binding (GO:0046872);	E2.2.1.1, tktA, tktB; transketolase [EC:2.2.1.1]	Carbohydrate transport and metabolism	Transketolase, thiamine diphosphate binding domain	Transketolase-like protein 2 OS=Bos taurus OX=9913 GN=TKTL2 PE=2 SV=1	Transket_pyr domain-containing protein OS=Sus scrofa OX=9823 PE=4 SV=1	Carbohydrate transport and metabolism	LOW QUALITY PROTEIN: transketolase-like protein 2 [Sus scrofa]
SscrChr8G150390	52176558	52197841	+	--	Cellular Component: nucleus (GO:0005634);; Cellular Component: nucleoplasm (GO:0005654);; Cellular Component: nucleolus (GO:0005730);; Biological Process: ribosomal large subunit biogenesis (GO:0042273);; Molecular Function: preribosome binding (GO:1990275);	TMA16; translation machinery-associated protein 16	--	Translation machinery-associated protein 16	Translation machinery-associated protein 16 OS=Bos taurus OX=9913 GN=TMA16 PE=2 SV=1	Translation machinery-associated protein 16 OS=Sus scrofa OX=9823 GN=TMA16 PE=1 SV=1	Function unknown	translation machinery-associated protein 16 isoform X1 [Sus scrofa]
SscrChr8G150400	52206805	52532842	-	--	Molecular Function: zinc ion binding (GO:0008270);; Cellular Component: membrane (GO:0016021);	MARCH1_8; E3 ubiquitin-protein ligase MARCH1/8 [EC:2.3.2.27]	RNA processing and modification	RING-variant domain	E3 ubiquitin-protein ligase MARCHF8 OS=Bos taurus OX=9913 GN=MARCHF8 PE=2 SV=1	Membrane associated ring-CH-type finger 1 OS=Sus scrofa OX=9823 GN=MARCHF1 PE=4 SV=1	RNA processing and modification	E3 ubiquitin-protein ligase MARCH1 isoform X1 [Delphinapterus leucas]
SscrChr8G150560	54484585	54484809	+	--	Biological Process: response to reactive oxygen species (GO:0000302);; Biological Process: response to molecule of bacterial origin (GO:0002237);; Biological Process: immune system process (GO:0002376);; Biological Process: immune system development (GO:0002520);; Molecular Function: molecular_function (GO:0003674);; Molecular Function: catalytic activity (GO:0003824);; Molecular Function: peroxi…	--	--	--	--	Uncharacterized protein OS=Rousettus aegyptiacus OX=9407 GN=HJG63_008593 PE=4 SV=1	Posttranslational modification, protein turnover, chaperones	PREDICTED: basic proline-rich protein-like [Capra hircus]
SscrChr8G150690	54573056	54573280	-	--	Cellular Component: membrane (GO:0016021);	--	--	Uncharacterised protein family UPF0542	Small integral membrane protein 15 OS=Pongo abelii OX=9601 GN=SMIM15 PE=3 SV=1	Small integral membrane protein 15 OS=Panthera pardus OX=9691 GN=SMIM15 PE=3 SV=1	Function unknown	PREDICTED: small integral membrane protein 15 isoform X1 [Panthera pardus]
SscrChr8G150730	57448497	57468541	+	--	Molecular Function: molecular_function (GO:0003674);; Molecular Function: catalytic activity (GO:0003824);; Molecular Function: 3-oxo-5-alpha-steroid 4-dehydrogenase activity (GO:0003865);; Cellular Component: cellular_component (GO:0005575);; Cellular Component: intracellular anatomical structure (GO:0005622);; Cellular Component: obsolete cell (GO:0005623);; Cellular Component: cytoplasm (GO:00…	--	Lipid transport and metabolism	--	Polyprenol reductase OS=Ailuropoda melanoleuca OX=9646 GN=SRD5A3 PE=3 SV=1	Polyprenol reductase OS=Equus caballus OX=9796 GN=TMEM165 PE=3 SV=2	Lipid transport and metabolism	LOW QUALITY PROTEIN: polyprenol reductase [Sus scrofa]
SscrChr8G150740	57482670	57518920	+	General function prediction only	Cellular Component: lysosomal membrane (GO:0005765);; Biological Process: protein N-linked glycosylation (GO:0006487);; Biological Process: intracellular calcium ion homeostasis (GO:0006874);; Cellular Component: endosome membrane (GO:0010008);; Cellular Component: membrane (GO:0016021);; Biological Process: Golgi calcium ion transport (GO:0032472);; Cellular Component: trans-Golgi network membra…	TMEM165, GDT1; Ca2+/H+ antiporter, TMEM165/GDT1 family	Function unknown	Uncharacterized protein family UPF0016	--	GDT1 family protein OS=Sus scrofa OX=9823 GN=TMEM165 PE=3 SV=1	Function unknown	transmembrane protein 165 isoform X2 [Sus scrofa]
SscrChr9G168290	101217264	101701689	+	--	Molecular Function: voltage-gated monoatomic ion channel activity (GO:0005244);; Molecular Function: calcium channel activity (GO:0005262);; Cellular Component: membrane (GO:0016021);; Biological Process: regulation of monoatomic ion transmembrane transport (GO:0034765);	CACNA2D1; voltage-dependent calcium channel alpha-2/delta-1	--	Neuronal voltage-dependent calcium channel alpha 2acd	Voltage-dependent calcium channel subunit alpha-2/delta-1 OS=Oryctolagus cuniculus OX=9986 GN=CACNA2D1 PE=1 SV=1	Calcium voltage-gated channel auxiliary subunit alpha2delta 1 OS=Sus scrofa OX=9823 GN=CACNA2D1 PE=3 SV=1	Extracellular structures	voltage-dependent calcium channel subunit alpha-2/delta-1 isoform X5 [Sus scrofa]
SscrChrXG275270	106324124	106392140	-	--	Cellular Component: ubiquitin ligase complex (GO:0000151);; Molecular Function: protein binding (GO:0005515);; Cellular Component: cellular_component (GO:0005575);; Cellular Component: intracellular anatomical structure (GO:0005622);; Cellular Component: obsolete cell (GO:0005623);; Biological Process: protein modification process (GO:0006464);; Biological Process: nitrogen compound metabolic pro…	KLHL9_13; kelch-like protein 9/13	--	Kelch motif	Kelch-like protein 13 OS=Bos taurus OX=9913 GN=KLHL13 PE=2 SV=1	Kelch like family member 13 OS=Sus scrofa OX=9823 GN=KLHL13 PE=4 SV=1	Signal transduction mechanisms	kelch-like protein 13 isoform X2 [Manis javanica]
SscrChrXG276610	120893028	120902778	-	--	Cellular Component: Golgi membrane (GO:0000139);; Cellular Component: early endosome membrane (GO:0031901);; Molecular Function: membrane insertase activity (GO:0032977);; Biological Process: protein insertion into ER membrane by stop-transfer membrane-anchor sequence (GO:0045050);; Biological Process: tail-anchored membrane protein insertion into ER membrane (GO:0071816);; Cellular Component: EM…	MMGT1, EMG5; membrane magnesium transporter 1	Function unknown	Membrane magnesium transporter	ER membrane protein complex subunit 5 OS=Pongo abelii OX=9601 GN=MMGT1 PE=2 SV=1	Membrane magnesium transporter OS=Sus scrofa OX=9823 GN=MMGT1 PE=3 SV=1	Function unknown	ER membrane protein complex subunit 5 precursor [Sus scrofa]
SscrChrXG276620	120921674	120975640	+	Inorganic ion transport and metabolism	Biological Process: regulation of pH (GO:0006885);; Cellular Component: endosome membrane (GO:0010008);; Molecular Function: sodium:proton antiporter activity (GO:0015385);; Cellular Component: membrane (GO:0016021);	SLC9A6_7, NHE6_7; solute carrier family 9 (sodium/hydrogen exchanger), member 6/7	Inorganic ion transport and metabolism	Sodium/hydrogen exchanger family	Sodium/hydrogen exchanger 3 OS=Oryctolagus cuniculus OX=9986 GN=SLC9A3 PE=1 SV=1	Sodium/hydrogen exchanger OS=Muntiacus muntjak OX=9888 GN=FD754_020609 PE=3 SV=1	Inorganic ion transport and metabolism	hypothetical protein MG293_005350 [Ovis ammon polii]
SscrChrXG277950	134397812	134401827	-	Translation, ribosomal structure and biogenesis	Molecular Function: peptide alpha-N-acetyltransferase activity (GO:0004596);; Cellular Component: nucleolus (GO:0005730);; Cellular Component: cytosol (GO:0005829);; Biological Process: N-terminal protein amino acid acetylation (GO:0006474);; Cellular Component: NatA complex (GO:0031415);; Molecular Function: ribosome binding (GO:0043022);; Biological Process: negative regulation of maintenance o…	NAA10_11, ARD1_2; N-alpha-acetyltransferase 10/11 [EC:2.3.1.255]	General function prediction only	Acetyltransferase (GNAT) family	N-alpha-acetyltransferase 10 OS=Bos taurus OX=9913 GN=NAA10 PE=2 SV=1	N-terminal amino-acid N(alpha)-acetyltransferase NatA OS=Sus scrofa OX=9823 PE=3 SV=1	Function unknown	N-alpha-acetyltransferase 10 isoform X2 [Sus scrofa]
SscrChrXG277960	134402257	134409844	-	Carbohydrate transport and metabolism	Biological Process: carbohydrate metabolic process (GO:0005975);; Biological Process: N-acetylneuraminate catabolic process (GO:0019262);; Molecular Function: N-acylglucosamine 2-epimerase activity (GO:0050121);	RENBP; N-acylglucosamine 2-epimerase [EC:5.1.3.8]	--	N-acylglucosamine 2-epimerase (GlcNAc 2-epimerase)	N-acylglucosamine 2-epimerase OS=Sus scrofa OX=9823 GN=RENBP PE=1 SV=2	N-acylglucosamine 2-epimerase OS=Sus scrofa OX=9823 PE=3 SV=1	Signal transduction mechanisms	N-acylglucosamine 2-epimerase [Sus scrofa]
SscrChrXG277980	134414228	134432523	-	--	Cellular Component: cytoplasm (GO:0005737);; Biological Process: regulation of gene expression (GO:0010468);; Cellular Component: Set1C/COMPASS complex (GO:0048188);; Cellular Component: MLL1 complex (GO:0071339);	HCFC; host cell factor	--	Kelch motif	Kelch domain-containing protein 4 OS=Pongo abelii OX=9601 GN=KLHDC4 PE=2 SV=1	Host cell factor 1 isoform X2 OS=Sus scrofa OX=9823 PE=4 SV=1	--	LOW QUALITY PROTEIN: host cell factor 1 [Sus scrofa]
SscrChrXG277990	134433022	134438688	+	--	Cellular Component: cellular_component (GO:0005575);; Cellular Component: intracellular anatomical structure (GO:0005622);; Cellular Component: obsolete cell (GO:0005623);; Cellular Component: cytoplasm (GO:0005737);; Cellular Component: endomembrane system (GO:0012505);; Cellular Component: transport vesicle (GO:0030133);; Cellular Component: cytoplasmic vesicle (GO:0031410);; Cellular Component…	--	--	TMEM187 protein family	Transmembrane protein 187 OS=Bos taurus OX=9913 GN=TMEM187 PE=2 SV=1	Transmembrane protein 187 OS=Sus scrofa OX=9823 PE=4 SV=1	Function unknown	LOW QUALITY PROTEIN: transmembrane protein 187 [Sus scrofa]
SscrChrXG278010	134457554	134464760	-	Signal transduction mechanisms	Molecular Function: protein serine/threonine kinase activity (GO:0004674);; Molecular Function: ATP binding (GO:0005524);; Biological Process: protein phosphorylation (GO:0006468);; Biological Process: innate immune response (GO:0045087);; Biological Process: regulation of response to stimulus (GO:0048583);; Biological Process: interleukin-1-mediated signaling pathway (GO:0070498);	IRAK1; interleukin-1 receptor-associated kinase 1 [EC:2.7.11.1]	Signal transduction mechanisms	Protein kinase domain	Interleukin-1 receptor-associated kinase 1 OS=Bos taurus OX=9913 GN=IRAK1 PE=2 SV=2	Interleukin-1 receptor-associated kinase 1, tv1 OS=Sus scrofa OX=9823 GN=IRAK1 PE=2 SV=1	Signal transduction mechanisms	LOW QUALITY PROTEIN: interleukin-1 receptor-associated kinase 1 [Sus scrofa]
SscrChrXG278020	134475556	134528943	-	--	Biological Process: negative regulation of transcription by RNA polymerase II (GO:0000122);; Cellular Component: nucleus (GO:0005634);; Molecular Function: double-stranded methylated DNA binding (GO:0010385);	MECP2; methyl CpG binding protein 2	--	Methyl-CpG binding domain	Methyl-CpG-binding protein 2 OS=Macaca fascicularis OX=9541 GN=MECP2 PE=2 SV=1	Methyl-CpG-binding protein 2 OS=Sus scrofa OX=9823 PE=4 SV=1	--	methyl-CpG-binding protein 2 isoform X1 [Phacochoerus africanus]
SscrChrXG278030	134555677	134567751	+	--	Cellular Component: photoreceptor outer segment (GO:0001750);; Cellular Component: plasma membrane (GO:0005887);; Biological Process: G protein-coupled receptor signaling pathway (GO:0007186);; Biological Process: visual perception (GO:0007601);; Biological Process: phototransduction (GO:0007602);; Molecular Function: G protein-coupled photoreceptor activity (GO:0008020);; Biological Process: cel…	OPN1LW, OPN1MW; long/medium wavelength-sensitive opsin	General function prediction only	7 transmembrane receptor (rhodopsin family)	Long-wave-sensitive opsin 1 OS=Bos taurus OX=9913 GN=OPN1LW PE=1 SV=1	Long-wave-sensitive opsin 1 OS=Sus scrofa OX=9823 GN=LOC494564 PE=1 SV=1	Signal transduction mechanisms	medium-wave-sensitive opsin [Sus scrofa]
SscrChrXG278040	134568037	134573167	-	--	Cellular Component: endomembrane system (GO:0012505);; Cellular Component: membrane (GO:0016021);	--	Function unknown	Predicted transmembrane and coiled-coil 2 protein	--	Testis expressed 28 OS=Sus scrofa OX=9823 GN=TEX28 PE=3 SV=3	Function unknown	testis-specific protein TEX28 isoform X1 [Sus scrofa]
SscrChrXG278050	134578645	134606233	+	Carbohydrate transport and metabolism	Molecular Function: transketolase activity (GO:0004802);; Cellular Component: cytosol (GO:0005829);; Molecular Function: thiamine pyrophosphate binding (GO:0030976);; Molecular Function: metal ion binding (GO:0046872);	E2.2.1.1, tktA, tktB; transketolase [EC:2.2.1.1]	Carbohydrate transport and metabolism	Transketolase, pyrimidine binding domain	Transketolase-like protein 1 OS=Bos taurus OX=9913 GN=TKTL1 PE=2 SV=1	Transketolase like 1 OS=Sus scrofa OX=9823 GN=TKTL1 PE=1 SV=2	Carbohydrate transport and metabolism	transketolase-like protein 1 [Sus scrofa]
SscrChrXG269370	22901553	22964588	+	--	Cellular Component: plasma membrane (GO:0005886);; Biological Process: smoothened signaling pathway (GO:0007224);; Biological Process: chemical synaptic transmission (GO:0007268);; Biological Process: short-term memory (GO:0007614);; Biological Process: long-term memory (GO:0007616);; Cellular Component: membrane (GO:0016020);; Cellular Component: membrane (GO:0016021);; Biological Process: thala…	PTCHD; patched domain-containing protein	General function prediction only	Patched family	--	Patched domain containing 1 OS=Sus scrofa OX=9823 GN=PTCHD1 PE=4 SV=1	Function unknown	Patched Domain-Containing Protein 1 [Manis pentadactyla]
SscrChrXG271400	46958522	46961197	-	--	Molecular Function: structural constituent of ribosome (GO:0003735);; Biological Process: translation (GO:0006412);; Cellular Component: ribosomal subunit (GO:0044391);	RP-S24e, RPS24; small subunit ribosomal protein S24e	Translation, ribosomal structure and biogenesis	Ribosomal protein S24e	40S ribosomal protein S24 OS=Bos taurus OX=9913 GN=RPS24 PE=2 SV=2	40S ribosomal protein S24 OS=Sus scrofa OX=9823 PE=3 SV=1	Translation, ribosomal structure and biogenesis	40S ribosomal protein S24-like [Panthera tigris]
SscrChrXG271410	46990598	47088749	+	Signal transduction mechanisms	Cellular Component: Golgi membrane (GO:0000139);; Biological Process: renal system process (GO:0003014);; Molecular Function: voltage-gated chloride channel activity (GO:0005247);; Molecular Function: ATP binding (GO:0005524);; Cellular Component: cytosol (GO:0005829);; Cellular Component: plasma membrane (GO:0005886);; Biological Process: endocytosis (GO:0006897);; Cellular Component: endosome m…	CLCN3_4_5; chloride channel 3/4/5	Inorganic ion transport and metabolism	Voltage gated chloride channel	H(+)/Cl(-) exchange transporter 5 OS=Sus scrofa OX=9823 GN=CLCN5 PE=2 SV=2	Chloride channel protein OS=Sus scrofa OX=9823 PE=3 SV=1	Inorganic ion transport and metabolism	H(+)/Cl(-) exchange transporter 5 isoform X1 [Phacochoerus africanus]
SscrChrXG271460	47280436	47446501	-	--	Molecular Function: ATP-dependent diacylglycerol kinase activity (GO:0004143);; Molecular Function: ATP binding (GO:0005524);; Biological Process: protein kinase C-activating G protein-coupled receptor signaling pathway (GO:0007205);; Biological Process: phosphorylation (GO:0016310);; Biological Process: glycerolipid metabolic process (GO:0046486);	dgkA, DGK; diacylglycerol kinase (ATP) [EC:2.7.1.107]	Lipid transport and metabolism	Diacylglycerol kinase accessory domain	Diacylglycerol kinase alpha OS=Sus scrofa OX=9823 GN=DGKA PE=1 SV=1	Diacylglycerol kinase OS=Sus scrofa OX=9823 PE=3 SV=1	Signal transduction mechanisms	diacylglycerol kinase kappa [Sus scrofa]
SscrChrXG271550	48448065	48450594	+	Translation, ribosomal structure and biogenesis	Molecular Function: GTPase activity (GO:0003924);; Molecular Function: GTP binding (GO:0005525);; Biological Process: translation (GO:0006412);	ERF3, GSPT; peptide chain release factor subunit 3	Translation, ribosomal structure and biogenesis	Elongation factor Tu GTP binding domain	Eukaryotic peptide chain release factor GTP-binding subunit ERF3B OS=Pongo abelii OX=9601 GN=GSPT2 PE=2 SV=1	G1 to S phase transition 2 OS=Sus scrofa OX=9823 GN=GSPT2 PE=3 SV=1	Translation, ribosomal structure and biogenesis	eukaryotic peptide chain release factor GTP-binding subunit ERF3B isoform X2 [Sus scrofa]
SscrChrXG271740	50179482	50291225	-	--	Cellular Component: nucleus (GO:0005634);; Biological Process: chromatin organization (GO:0006325);; Molecular Function: metal ion binding (GO:0046872);; Molecular Function: dioxygenase activity (GO:0051213);	PHF8, JHDM1F; [histone H3]-dimethyl-L-lysine9 demethylase [EC:1.14.11.65 1.14.11.-]	Chromatin structure and dynamics	Jumonji helical domain	--	PHD finger protein 8 OS=Sus scrofa OX=9823 GN=PHF8 PE=4 SV=1	Chromatin structure and dynamics	histone lysine demethylase PHF8 isoform X3 [Sus scrofa]
SscrChrXG271750	50311564	50435041	-	--	Cellular Component: cellular_component (GO:0005575);; Cellular Component: intracellular anatomical structure (GO:0005622);; Cellular Component: obsolete cell (GO:0005623);; Cellular Component: nucleus (GO:0005634);; Cellular Component: organelle (GO:0043226);; Cellular Component: membrane-bounded organelle (GO:0043227);; Cellular Component: intracellular organelle (GO:0043229);; Cellular Componen…	--	--	--	Constitutive coactivator of PPAR-gamma-like protein 1 OS=Bos taurus OX=9913 GN=FAM120A PE=2 SV=1	Constitutive coactivator of PPAR-gamma-like protein 2 OS=Sus scrofa OX=9823 PE=3 SV=1	Function unknown	constitutive coactivator of PPAR-gamma-like protein 2 isoform X1 [Phacochoerus africanus]
SscrChrXG271760	50456461	50610658	-	Cell wall/membrane/envelope biogenesis	Molecular Function: protein serine/threonine kinase activity (GO:0004674);; Molecular Function: ATP binding (GO:0005524);; Biological Process: protein phosphorylation (GO:0006468);	WNK, PRKWNK; WNK lysine deficient protein kinase [EC:2.7.11.1]	General function prediction only	Protein kinase domain	Serine/threonine-protein kinase WNK1 OS=Sus scrofa OX=9823 GN=WNK1 PE=2 SV=3	Non-specific serine/threonine protein kinase OS=Sus scrofa OX=9823 GN=WNK3 PE=4 SV=1	Signal transduction mechanisms	serine/threonine-protein kinase WNK3 isoform X1 [Sus scrofa]
SscrChrXG271790	50733324	50771268	-	--	Molecular Function: guanyl-nucleotide exchange factor activity (GO:0005085);; Cellular Component: cytoplasm (GO:0005737);; Cellular Component: cytoskeleton (GO:0005856);; Molecular Function: metal ion binding (GO:0046872);	FGD1; FYVE, RhoGEF and PH domain containing 1	Signal transduction mechanisms	RhoGEF domain	FYVE, RhoGEF and PH domain-containing protein 3 OS=Pongo abelii OX=9601 GN=FGD3 PE=2 SV=1	FYVE, RhoGEF and PH domain-containing protein 1 OS=Sus scrofa OX=9823 PE=4 SV=1	Signal transduction mechanisms	FYVE, RhoGEF and PH domain-containing protein 1 isoform X1 [Phacochoerus africanus]
SscrChrXG271810	50796415	50824674	+	Translation, ribosomal structure and biogenesis	Molecular Function: GTP binding (GO:0005525);; Cellular Component: intracellular non-membrane-bounded organelle (GO:0043232);	NUG1, GNL3; nuclear GTP-binding protein	General function prediction only	50S ribosome-binding GTPase	Guanine nucleotide-binding protein-like 3-like protein OS=Bos taurus OX=9913 GN=GNL3L PE=2 SV=1	CP-type G domain-containing protein OS=Sus scrofa OX=9823 PE=4 SV=1	Function unknown	guanine nucleotide-binding protein-like 3-like protein [Sus scrofa]
SscrChrXG271840	51053532	51070459	-	Function unknown	Molecular Function: serine-type endopeptidase inhibitor activity (GO:0004867);; Cellular Component: extracellular region (GO:0005576);; Biological Process: hyaluronan metabolic process (GO:0030212);	ITIH6; inter-alpha-trypsin inhibitor heavy chain H6	--	Inter-alpha-trypsin inhibitor heavy chain C-terminus	Inter-alpha-trypsin inhibitor heavy chain H4 OS=Bos taurus OX=9913 GN=ITIH4 PE=1 SV=1	VWFA domain-containing protein OS=Sus scrofa OX=9823 PE=3 SV=1	Function unknown	LOW QUALITY PROTEIN: inter-alpha-trypsin inhibitor heavy chain H6 [Sus scrofa]
SscrChrXG271860	51095306	51101434	+	--	Biological Process: reproduction (GO:0000003);; Biological Process: platelet degranulation (GO:0002576);; Biological Process: system process (GO:0003008);; Biological Process: renal system process (GO:0003014);; Biological Process: renal sodium ion transport (GO:0003096);; Cellular Component: cellular_component (GO:0005575);; Cellular Component: extracellular region (GO:0005576);; Cellular Compon…	MAGE; melanoma-associated antigen	Function unknown	MAGE homology domain	Melanoma-associated antigen D2 OS=Pongo abelii OX=9601 GN=MAGED2 PE=2 SV=1	MAGE domain-containing protein OS=Sus scrofa OX=9823 PE=4 SV=1	Function unknown	melanoma-associated antigen D2 [Phacochoerus africanus]
SscrChrXG271870	51109553	51117377	-	Carbohydrate transport and metabolism	Molecular Function: 6-phosphofructo-2-kinase activity (GO:0003873);; Molecular Function: fructose-2,6-bisphosphate 2-phosphatase activity (GO:0004331);; Molecular Function: ATP binding (GO:0005524);; Biological Process: fructose metabolic process (GO:0006000);; Biological Process: fructose 2,6-bisphosphate metabolic process (GO:0006003);	PFKFB1; 6-phosphofructo-2-kinase / fructose-2,6-biphosphatase 1 [EC:2.7.1.105 3.1.3.46]	Carbohydrate transport and metabolism	6-phosphofructo-2-kinase	6-phosphofructo-2-kinase/fructose-2,6-bisphosphatase 1 OS=Bos taurus OX=9913 GN=PFKFB1 PE=2 SV=1	6-phosphofructo-2-kinase/fructose-2, 6-bisphosphatase 1 isoform X10 OS=Zalophus californianus OX=9704 GN=PFKFB1 PE=3 SV=1	Carbohydrate transport and metabolism	6-phosphofructo-2-kinase/fructose-2,6-bisphosphatase 1 isoform X6 [Halichoerus grypus]
SscrChrXG271880	51222656	51233889	+	--	--	MAGE; melanoma-associated antigen	Function unknown	MAGE homology domain	Melanoma-associated antigen D1 OS=Sus scrofa OX=9823 GN=MAGED1 PE=2 SV=1	Trophinin isoform X1 OS=Sus scrofa OX=9823 PE=4 SV=1	Function unknown	trophinin-like isoform X1 [Phacochoerus africanus]
SscrChrXG271890	51235977	51307630	-	Carbohydrate transport and metabolism	Molecular Function: 6-phosphofructo-2-kinase activity (GO:0003873);; Molecular Function: fructose-2,6-bisphosphate 2-phosphatase activity (GO:0004331);; Molecular Function: ATP binding (GO:0005524);; Cellular Component: cytosol (GO:0005829);; Biological Process: fructose metabolic process (GO:0006000);; Biological Process: fructose 2,6-bisphosphate metabolic process (GO:0006003);; Cellular Compon…	PFKFB1; 6-phosphofructo-2-kinase / fructose-2,6-biphosphatase 1 [EC:2.7.1.105 3.1.3.46]	Carbohydrate transport and metabolism	6-phosphofructo-2-kinase	6-phosphofructo-2-kinase/fructose-2,6-bisphosphatase 1 OS=Bos taurus OX=9913 GN=PFKFB1 PE=2 SV=1	6-phosphofructo-2-kinase/fructose-2, 6-biphosphatase 1 OS=Sus scrofa OX=9823 GN=PFKFB1 PE=2 SV=1	Carbohydrate transport and metabolism	6-phosphofructo-2-kinase/fructose-2,6-bisphosphatase 1 [Sus scrofa]
SscrChrXG271900	51315842	51323655	+	Replication, recombination and repair	Molecular Function: DNA binding (GO:0003677);; Molecular Function: endonuclease activity (GO:0004519);; Cellular Component: nucleus (GO:0005634);; Cellular Component: mitochondrion (GO:0005739);; Biological Process: DNA repair (GO:0006281);; Biological Process: DNA recombination (GO:0006310);; Molecular Function: zinc ion binding (GO:0008270);	APEX2; AP endonuclease 2 [EC:4.2.99.18]	Replication, recombination and repair	Endonuclease/Exonuclease/phosphatase family	DNA-(apurinic or apyrimidinic site) endonuclease 2 OS=Bos taurus OX=9913 GN=APEX2 PE=2 SV=1	DNA-(apurinic or apyrimidinic site) endonuclease OS=Sus scrofa OX=9823 PE=3 SV=1	Replication, recombination and repair	DNA-(apurinic or apyrimidinic site) lyase 2 [Sus scrofa]
SscrChrXG271910	51324725	51346081	-	Coenzyme transport and metabolism	Molecular Function: 5-aminolevulinate synthase activity (GO:0003870);; Cellular Component: mitochondrial matrix (GO:0005759);; Biological Process: protoporphyrinogen IX biosynthetic process (GO:0006782);; Molecular Function: pyridoxal phosphate binding (GO:0030170);	E2.3.1.37, ALAS; 5-aminolevulinate synthase [EC:2.3.1.37]	Coenzyme transport and metabolism	Aminotransferase class I and II	5-aminolevulinate synthase, erythroid-specific, mitochondrial OS=Delphinapterus leucas OX=9749 GN=ALAS2 PE=2 SV=1	5-aminolevulinate synthase OS=Sus scrofa OX=9823 GN=ALAS2 PE=3 SV=1	Coenzyme transport and metabolism	5-aminolevulinate synthase, erythroid-specific, mitochondrial isoform X2 [Sus scrofa]
SscrChrXG271920	51371224	51396817	+	--	--	--	--	GAGE protein	--	GAGE domain-containing protein OS=Sus scrofa OX=9823 GN=PAGE2B PE=3 SV=1	Function unknown	putative G antigen family E member 3 [Sus scrofa]
SscrChrXG271930	51464358	51475851	-	--	--	--	--	GAGE protein	--	PAGE family member 2B OS=Sus scrofa OX=9823 GN=PAGE2B PE=3 SV=1	Function unknown	putative G antigen family E member 3 [Sus scrofa]
SscrChrXG271940	51600881	51603010	+	Posttranslational modification, protein turnover, chaperones	Molecular Function: cysteine-type deubiquitinase activity (GO:0004843);; Biological Process: ubiquitin-dependent protein catabolic process (GO:0006511);; Molecular Function: zinc ion binding (GO:0008270);; Biological Process: protein deubiquitination (GO:0016579);	USP22_27_51, UBP8; ubiquitin carboxyl-terminal hydrolase 22/27/51 [EC:3.4.19.12]	Posttranslational modification, protein turnover, chaperones	Ubiquitin carboxyl-terminal hydrolase	Ubiquitin carboxyl-terminal hydrolase 22 OS=Bos taurus OX=9913 GN=USP22 PE=2 SV=1	Ubiquitin carboxyl-terminal hydrolase OS=Sus scrofa OX=9823 PE=3 SV=1	Posttranslational modification, protein turnover, chaperones	ubiquitin carboxyl-terminal hydrolase 51 [Sus scrofa]
SscrChrXG271950	51629267	51629926	-	--	Cellular Component: membrane (GO:0016021);	--	Function unknown	MAGE homology domain	Melanoma-associated antigen D2 OS=Pongo abelii OX=9601 GN=MAGED2 PE=2 SV=1	MAGE family member H1 OS=Sus scrofa OX=9823 GN=MAGEH1 PE=4 SV=1	Function unknown	melanoma-associated antigen H1 [Sus scrofa]
SscrChrXG271970	51826396	51856892	+	--	Molecular Function: GTPase activity (GO:0003924);; Molecular Function: GTP binding (GO:0005525);; Cellular Component: nucleus (GO:0005634);; Cellular Component: lysosome (GO:0005764);; Biological Process: protein localization (GO:0008104);; Biological Process: cellular response to starvation (GO:0009267);; Biological Process: regulation of autophagy (GO:0010506);; Biological Process: positive reg…	RRAGA_B; Ras-related GTP-binding protein A/B	Signal transduction mechanisms	Gtr1/RagA G protein conserved region	Ras-related GTP-binding protein A OS=Bos taurus OX=9913 GN=RRAGA PE=2 SV=1	Ras-related GTP-binding protein OS=Sus scrofa OX=9823 GN=RRAGB PE=3 SV=1	Signal transduction mechanisms	ras-related GTP-binding protein B isoform X1 [Sus scrofa]
SscrChrXG271980	52200910	52287162	+	--	Biological Process: negative regulation of transcription by RNA polymerase II (GO:0000122);; Molecular Function: transcription cis-regulatory region binding (GO:0000976);; Molecular Function: RNA polymerase II transcription regulatory region sequence-specific DNA binding (GO:0000977);; Molecular Function: RNA polymerase II cis-regulatory region sequence-specific DNA binding (GO:0000978);; Molecul…	KLF8_12; krueppel-like factor 8/12	General function prediction only	Zinc finger, C2H2 type	--	Kruppel like factor 8 OS=Sus scrofa OX=9823 GN=KLF8 PE=4 SV=1	Transcription	Krueppel-like factor 8 isoform X1 [Phacochoerus africanus]
SscrChrXG271990	52452006	52453880	+	--	Cellular Component: nucleus (GO:0005634);; Cellular Component: autophagosome (GO:0005776);; Biological Process: autophagy (GO:0006914);; Cellular Component: membrane (GO:0016020);; Cellular Component: cytoplasmic vesicle (GO:0031410);	UBQLN, DSK2; ubiquilin	--	Ubiquitin family	Ubiquilin-1 OS=Pongo abelii OX=9601 GN=UBQLN1 PE=2 SV=1	Ubiquilin 2 OS=Catagonus wagneri OX=51154 GN=UBQLN2 PE=4 SV=1	Posttranslational modification, protein turnover, chaperones	ubiquilin-2 [Sus scrofa]
SscrChrXG272000	52682438	52682644	+	--	Cellular Component: P-body (GO:0000932);; Biological Process: nuclear-transcribed mRNA catabolic process (GO:0000956);; Biological Process: negative regulation of cytoplasmic mRNA processing body assembly (GO:0010607);	--	--	--	Negative regulator of P-body association OS=Pongo abelii OX=9601 GN=NBDY PE=3 SV=1	Negative regulator of P-body association OS=Sus scrofa OX=9823 GN=LOC110257828 PE=4 SV=1	--	negative regulator of P-body association isoform X3 [Sus scrofa]
SscrChrXG272010	52816674	52817117	-	General function prediction only	Molecular Function: acetyltransferase activity (GO:0016407);	NAA50, NAT5; N-alpha-acetyltransferase 50 [EC:2.3.1.258 2.3.1.309]	General function prediction only	Acetyltransferase (GNAT) family	N-alpha-acetyltransferase 50 OS=Bos taurus OX=9913 GN=NAA50 PE=2 SV=1	N-acetyltransferase domain-containing protein OS=Otolemur garnettii OX=30611 PE=4 SV=1	Function unknown	N-alpha-acetyltransferase 50 isoform X1 [Elephas maximus indicus]
SscrChrXG272020	52903642	52909766	-	--	Biological Process: gamete generation (GO:0007276);	--	--	Spin/Ssty Family	Spindlin-3 OS=Pongo abelii OX=9601 GN=SPIN3 PE=2 SV=2	Spindlin family member 3 OS=Sus scrofa OX=9823 GN=SPIN3 PE=3 SV=1	Transcription	spindlin-3 [Sus scrofa]
SscrChrXG272030	53031362	53032138	-	--	Cellular Component: nucleus (GO:0005634);; Biological Process: cell cycle (GO:0007049);; Biological Process: gamete generation (GO:0007276);; Biological Process: regulation of cell cycle (GO:0051726);	--	--	Spin/Ssty Family	Spindlin-2 OS=Pongo abelii OX=9601 GN=SPIN2 PE=2 SV=1	Spindlin-2 OS=Sus scrofa OX=9823 PE=3 SV=1	Function unknown	spindlin-2B isoform X2 [Sus scrofa]
SscrChrXG272060	53365087	53371723	+	--	Molecular Function: transcription coregulator activity (GO:0003712);; Cellular Component: nucleus (GO:0005634);; Biological Process: regulation of transcription by RNA polymerase II (GO:0006357);	--	General function prediction only	Zinc finger, C2H2 type	--	Zinc finger X-linked protein ZXDB OS=Sus scrofa OX=9823 GN=LOC110258620 PE=4 SV=1	Transcription	zinc finger X-linked protein ZXDB isoform X1 [Sus scrofa]
SscrChrXG272110	59366540	59367682	+	Transcription	Molecular Function: nucleic acid binding (GO:0003676);; Cellular Component: organelle membrane (GO:0031090);	CSDA, ZONAB; cold shock domain protein A	Translation, ribosomal structure and biogenesis	'Cold-shock' DNA-binding domain	Y-box-binding protein 1 OS=Bos taurus OX=9913 GN=YBX1 PE=2 SV=3	CSD domain-containing protein OS=Sus scrofa OX=9823 PE=4 SV=1	Translation, ribosomal structure and biogenesis	Y-box-binding protein 3-like [Phacochoerus africanus]
SscrChrXG272120	59381049	59382191	-	Transcription	Molecular Function: nucleic acid binding (GO:0003676);; Cellular Component: organelle membrane (GO:0031090);	CSDA, ZONAB; cold shock domain protein A	Translation, ribosomal structure and biogenesis	'Cold-shock' DNA-binding domain	Y-box-binding protein 1 OS=Bos taurus OX=9913 GN=YBX1 PE=2 SV=3	CSD domain-containing protein OS=Sus scrofa OX=9823 PE=4 SV=1	Translation, ribosomal structure and biogenesis	Y-box-binding protein 3-like [Phacochoerus africanus]
SscrChrXG272130	59441920	59443428	+	--	Biological Process: germ cell development (GO:0007281);	BTBD13, GMCL1, GCL; BTB/POZ domain-containing protein 13 (germ cell-less protein-like 1)	General function prediction only	BTB/POZ domain	--	Germ cell-less protein-like 1 OS=Sus scrofa OX=9823 GN=LOC110257676 PE=4 SV=1	Function unknown	germ cell-less protein-like 1 [Sus scrofa]
SscrChrXG272140	59446581	59448068	-	--	Biological Process: germ cell development (GO:0007281);	BTBD13, GMCL1, GCL; BTB/POZ domain-containing protein 13 (germ cell-less protein-like 1)	General function prediction only	BTB/POZ domain	--	Germ cell-less protein-like 1 OS=Sus scrofa OX=9823 GN=LOC110257676 PE=4 SV=1	Function unknown	germ cell-less protein-like 1 [Sus scrofa]
SscrChrXG272150	59519160	59527369	-	--	Cellular Component: nucleoplasm (GO:0005654);; Cellular Component: cytosol (GO:0005829);; Biological Process: regulation of DNA-templated transcription (GO:0006355);; Biological Process: gamete generation (GO:0007276);; Molecular Function: methylated histone binding (GO:0035064);	--	--	Spin/Ssty Family	Spindlin-1 OS=Pongo abelii OX=9601 GN=SPIN1 PE=2 SV=1	Spindlin family member 4 OS=Sus scrofa OX=9823 GN=SPIN4 PE=3 SV=1	Function unknown	spindlin-4 [Sus scrofa]
SscrChrXG272160	59695899	59984708	-	--	Molecular Function: guanyl-nucleotide exchange factor activity (GO:0005085);; Cellular Component: cytoplasm (GO:0005737);; Cellular Component: postsynaptic density (GO:0014069);; Cellular Component: anchoring junction (GO:0070161);	ARHGEF9; Rho guanine nucleotide exchange factor 9	Signal transduction mechanisms	RhoGEF domain	Rho guanine nucleotide exchange factor 9 OS=Bos taurus OX=9913 GN=ARHGEF9 PE=2 SV=1	Rho guanine nucleotide exchange factor 9 OS=Sus scrofa OX=9823 GN=ARHGEF9 PE=4 SV=1	Signal transduction mechanisms	rho guanine nucleotide exchange factor 9 isoform X1 [Sus scrofa]
SscrChrXG272190	60404274	60423537	-	--	Molecular Function: phosphatidylinositol-4,5-bisphosphate binding (GO:0005546);; Cellular Component: plasma membrane (GO:0005886);; Molecular Function: beta-catenin binding (GO:0008013);; Cellular Component: nuclear body (GO:0016604);; Biological Process: positive regulation of protein ubiquitination (GO:0031398);; Biological Process: positive regulation of protein catabolic process (GO:0045732);…	AMER1; APC membrane recruitment protein 1	--	WTX protein	--	APC membrane recruitment protein 1 OS=Sus scrofa OX=9823 GN=AMER1 PE=3 SV=1	Function unknown	APC membrane recruitment protein 1 [Sus scrofa]
SscrChrXG272210	60494910	60630662	-	--	Molecular Function: phosphatidylinositol-3-phosphate phosphatase activity (GO:0004438);; Biological Process: regulation of autophagy (GO:0010506);; Biological Process: phosphatidylinositol dephosphorylation (GO:0046856);; Molecular Function: phosphatidylinositol-3,5-bisphosphate 3-phosphatase activity (GO:0052629);	MTMR6_7_8; myotubularin-related protein 6/7/8 [EC:3.1.3.64 3.1.3.95]	General function prediction only	Myotubularin-like phosphatase domain	Myotubularin-related protein 7 OS=Pongo abelii OX=9601 GN=MTMR7 PE=2 SV=1	Phosphatidylinositol-3-phosphatase OS=Sus scrofa OX=9823 PE=3 SV=1	Function unknown	myotubularin-related protein 8 isoform X1 [Sus scrofa]
SscrChrXG272220	60633173	60633634	+	--	Molecular Function: actin binding (GO:0003779);; Biological Process: actin cytoskeleton organization (GO:0030036);	PFN; profilin	Cytoskeleton	Profilin	Profilin-1 OS=Bos taurus OX=9913 GN=PFN1 PE=1 SV=2	Profilin OS=Sus scrofa OX=9823 GN=LOC102159063 PE=3 SV=1	Cytoskeleton	profilin-2-like [Phacochoerus africanus]
SscrChrXG272230	60696249	60731608	-	--	Biological Process: noradrenergic neuron development (GO:0003358);; Cellular Component: nucleus (GO:0005634);; Cellular Component: cytoplasm (GO:0005737);; Biological Process: protein monoubiquitination (GO:0006513);; Cellular Component: protein-containing complex (GO:0032991);; Cellular Component: neuronal cell body (GO:0043025);; Cellular Component: postsynaptic membrane (GO:0045211);; Biologic…	ZC4H2; zinc finger C4H2 domain-contaning protein	Function unknown	Zinc finger-containing protein	--	Zinc finger C4H2-type containing OS=Sus scrofa OX=9823 GN=ZC4H2 PE=4 SV=1	Function unknown	hypothetical protein MG293_005741 [Ovis ammon polii]
SscrChrXG272250	61253311	61297091	+	--	Molecular Function: endonuclease activity (GO:0004519);; Molecular Function: metal ion binding (GO:0046872);	ZC3H12, MCPIP; ribonuclease ZC3H12 [EC:3.1.-.-]	Function unknown	Zc3h12a-like Ribonuclease NYN domain	Ribonuclease ZC3H12A OS=Bos taurus OX=9913 GN=ZC3H12A PE=2 SV=1	Zinc finger CCCH-type containing 12B OS=Sus scrofa OX=9823 GN=ZC3H12B PE=3 SV=1	Function unknown	probable ribonuclease ZC3H12B [Sus scrofa]
SscrChrXG272270	61699883	61721292	-	--	Cellular Component: membrane (GO:0016021);; Biological Process: negative regulation of interleukin-2 production (GO:0032703);; Biological Process: negative regulation of T cell proliferation (GO:0042130);; Biological Process: negative regulation of macrophage activation (GO:0043031);	VSIG4, CRIg; V-set and immunoglobulin domain-containing protein 4	--	Immunoglobulin V-set domain	Coxsackievirus and adenovirus receptor homolog OS=Bos taurus OX=9913 GN=CXADR PE=2 SV=1	V-set and immunoglobulin domain containing 4 OS=Sus scrofa OX=9823 GN=VSIG4 PE=4 SV=1	Signal transduction mechanisms	V-set and immunoglobulin domain-containing protein 4 precursor [Sus scrofa]
SscrChrXG272280	62256053	62262592	-	--	Biological Process: protein depalmitoylation (GO:0002084);; Molecular Function: molecular_function (GO:0003674);; Molecular Function: catalytic activity (GO:0003824);; Cellular Component: cellular_component (GO:0005575);; Cellular Component: obsolete cell (GO:0005623);; Biological Process: protein modification process (GO:0006464);; Biological Process: protein lipidation (GO:0006497);; Biological…	ABHD17; abhydrolase domain-containing protein 17 [EC:3.1.2.22]	General function prediction only	--	Alpha/beta hydrolase domain-containing protein 17C OS=Bos taurus OX=9913 GN=ABHD17C PE=2 SV=1	Abhydrolase domain containing 17C, depalmitoylase OS=Cercocebus atys OX=9531 GN=ABHD17C PE=4 SV=1	Function unknown	LOW QUALITY PROTEIN: alpha/beta hydrolase domain-containing protein 17C-like [Phacochoerus africanus]
SscrChrXG272290	63129790	63344278	+	--	Molecular Function: nuclear receptor activity (GO:0004879);; Molecular Function: steroid binding (GO:0005496);; Cellular Component: nucleus (GO:0005634);; Molecular Function: zinc ion binding (GO:0008270);; Biological Process: androgen receptor signaling pathway (GO:0030521);; Molecular Function: sequence-specific DNA binding (GO:0043565);	AR, NR3C4; androgen receptor	Signal transduction mechanisms	Androgen receptor	Androgen receptor OS=Sus scrofa OX=9823 GN=AR PE=2 SV=3	Androgen receptor OS=Sus scrofa OX=9823 GN=AR PE=2 SV=1	Transcription	androgen receptor [Sus scrofa]
SscrChrXG272300	63567853	64126878	-	--	Molecular Function: GTPase activator activity (GO:0005096);; Biological Process: signal transduction (GO:0007165);	OPHN1, ARHGAP41; oligophrenin-1	Signal transduction mechanisms	BAR domain of APPL family	Oligophrenin-1 OS=Pan troglodytes OX=9598 GN=OPHN1 PE=2 SV=1	Oligophrenin 1 OS=Sus scrofa OX=9823 GN=OPHN1 PE=4 SV=1	Signal transduction mechanisms	oligophrenin-1 isoform X1 [Sus scrofa]
SscrChrXG272310	64169226	64190874	+	--	Cellular Component: cytoplasm (GO:0005737);; Biological Process: endoplasmic reticulum to Golgi vesicle-mediated transport (GO:0006888);; Cellular Component: membrane (GO:0016021);	YIPF6; protein YIPF6	Function unknown	Yip1 domain	Protein YIPF6 OS=Bos taurus OX=9913 GN=YIPF6 PE=2 SV=1	Protein YIPF OS=Odobenus rosmarus divergens OX=9708 GN=YIPF6 PE=3 SV=1	Intracellular trafficking, secretion, and vesicular transport	PREDICTED: LOW QUALITY PROTEIN: protein YIPF6 [Miniopterus natalensis]
SscrChrXG272320	64282393	64356715	+	--	Cellular Component: cytoplasm (GO:0005737);; Biological Process: signal transduction (GO:0007165);; Molecular Function: lipid binding (GO:0008289);	DLC; deleted in liver cancer protein	Signal transduction mechanisms	START domain	Rho GTPase-activating protein 7 OS=Canis lupus familiaris OX=9615 GN=DLC1 PE=2 SV=1	StAR related lipid transfer domain containing 8 OS=Sus scrofa OX=9823 GN=STARD8 PE=4 SV=1	Signal transduction mechanisms	stAR-related lipid transfer protein 8 isoform X1 [Sus scrofa]
SscrChrXG272340	64460085	64472966	+	--	Biological Process: neural crest cell migration (GO:0001755);; Cellular Component: nucleus (GO:0005634);; Cellular Component: cytoplasm (GO:0005737);; Cellular Component: plasma membrane (GO:0005886);; Biological Process: axon guidance (GO:0007411);; Biological Process: embryonic pattern specification (GO:0009880);; Cellular Component: membrane (GO:0016021);; Biological Process: T cell costimulat…	EFNB; ephrin-B	Signal transduction mechanisms	Ephrin	--	Ephrin-B1 OS=Sus scrofa OX=9823 GN=EFNB1 PE=3 SV=2	Signal transduction mechanisms	ephrin-B1 isoform X1 [Sus scrofa]
SscrChrXG272360	64472016	64472309	+	--	Biological Process: neural crest cell migration (GO:0001755);; Cellular Component: nucleus (GO:0005634);; Cellular Component: cytoplasm (GO:0005737);; Cellular Component: plasma membrane (GO:0005886);; Biological Process: axon guidance (GO:0007411);; Biological Process: embryonic pattern specification (GO:0009880);; Cellular Component: membrane (GO:0016021);; Biological Process: T cell costimulat…	--	--	--	--	Ephrin B1 OS=Macaca fascicularis OX=9541 GN=EFNB1 PE=3 SV=1	--	--
SscrChrXG272370	64788931	64795122	-	--	Molecular Function: metal ion binding (GO:0046872);; Molecular Function: ubiquitin protein ligase activity (GO:0061630);	PJA1; E3 ubiquitin-protein ligase Praja1 [EC:2.3.2.27]	Posttranslational modification, protein turnover, chaperones	Ring finger domain	E3 ubiquitin-protein ligase Praja-2 OS=Pongo abelii OX=9601 GN=PJA2 PE=2 SV=1	Praja ring finger ubiquitin ligase 1 OS=Sus scrofa OX=9823 GN=PJA1 PE=4 SV=1	Posttranslational modification, protein turnover, chaperones	E3 ubiquitin-protein ligase Praja-1 isoform X1 [Phacochoerus africanus]
SscrChrXG272440	65730161	65754175	+	--	Cellular Component: endoplasmic reticulum membrane (GO:0005789);; Biological Process: monoacylglycerol biosynthetic process (GO:0006640);; Molecular Function: O-acyltransferase activity (GO:0008374);; Cellular Component: membrane (GO:0016021);	DGAT2L6; diacylglycerol O-acyltransferase 2-like protein 6 [EC:2.3.1.-]	Lipid transport and metabolism	Diacylglycerol acyltransferase	Diacylglycerol O-acyltransferase 2-like protein 6 OS=Bos taurus OX=9913 GN=DGAT2L6 PE=2 SV=1	Acyltransferase OS=Sus scrofa OX=9823 PE=3 SV=1	Lipid transport and metabolism	diacylglycerol O-acyltransferase 2-like protein 6 [Phacochoerus africanus]
SscrChrXG272460	65799591	65800688	-	--	Cellular Component: plasma membrane (GO:0005886);; Cellular Component: membrane (GO:0016021);; Biological Process: transepithelial chloride transport (GO:0030321);; Molecular Function: G protein-coupled purinergic nucleotide receptor activity (GO:0045028);	P2RY4; P2Y purinoceptor 4	--	7 transmembrane receptor (rhodopsin family)	P2Y purinoceptor 2 OS=Sus scrofa OX=9823 GN=P2RY2 PE=1 SV=1	P2Y purinoceptor 4 OS=Sus scrofa OX=9823 PE=3 SV=1	Signal transduction mechanisms	P2Y purinoceptor 4 [Phacochoerus africanus]
SscrChrXG272470	65812759	65825281	+	--	Biological Process: signal transduction (GO:0007165);; Biological Process: visual perception (GO:0007601);	ARR3; arrestin-C	Signal transduction mechanisms	Arrestin (or S-antigen), N-terminal domain	Arrestin-C OS=Sus scrofa OX=9823 GN=ARR3 PE=2 SV=2	Arrestin-C OS=Sus scrofa OX=9823 GN=ARR3 PE=3 SV=1	Signal transduction mechanisms	arrestin-C [Camelus bactrianus]
SscrChrXG272480	65831500	65834397	-	--	Biological Process: obsolete regulation of neurotransmitter levels (GO:0001505);; Molecular Function: molecular_function (GO:0003674);; Molecular Function: binding (GO:0005488);; Molecular Function: protein binding (GO:0005515);; Cellular Component: cellular_component (GO:0005575);; Cellular Component: intracellular anatomical structure (GO:0005622);; Cellular Component: obsolete cell (GO:0005623…	PDZD11; PDZ domain-containing protein 11	Function unknown	PDZ domain	PDZ domain-containing protein 11 OS=Bos taurus OX=9913 GN=PDZD11 PE=2 SV=1	PDZ domain-containing protein 11 isoform X1 OS=Trichechus manatus latirostris OX=127582 GN=LOC101355707 PE=4 SV=1	Function unknown	PDZ domain-containing protein 11 isoform X1 [Trichechus manatus latirostris]
SscrChrXG272490	65834668	65961485	+	--	Biological Process: mitotic cytokinesis (GO:0000281);; Molecular Function: microtubule motor activity (GO:0003777);; Molecular Function: ATP binding (GO:0005524);; Cellular Component: nucleoplasm (GO:0005654);; Biological Process: microtubule-based movement (GO:0007018);; Molecular Function: microtubule binding (GO:0008017);; Cellular Component: midbody (GO:0030496);; Biological Process: mitotic …	KIF4; kinesin family member 4	Cytoskeleton	Kinesin motor domain	Kinesin-like protein KIF3A OS=Macaca fascicularis OX=9541 GN=KIF3A PE=2 SV=1	Kinesin family member 4A OS=Sus scrofa OX=9823 GN=KIF4A PE=3 SV=1	Cytoskeleton	chromosome-associated kinesin KIF4A isoform X1 [Sus scrofa]
SscrChrXG272500	65964135	65974371	+	Lipid transport and metabolism	Biological Process: lipid metabolic process (GO:0006629);; Molecular Function: phosphoric diester hydrolase activity (GO:0008081);; Cellular Component: membrane (GO:0016021);	GDPD2; glycerophosphoinositol inositolphosphodiesterase [EC:3.1.4.43]	Energy production and conversion	Glycerophosphoryl diester phosphodiesterase family	Glycerophosphodiester phosphodiesterase domain-containing protein 4 OS=Macaca fascicularis OX=9541 GN=GDPD4 PE=2 SV=2	GP-PDE domain-containing protein OS=Sus scrofa OX=9823 PE=3 SV=1	Energy production and conversion	glycerophosphoinositol inositolphosphodiesterase GDPD2 isoform X2 [Sus scrofa]
SscrChrXG272510	65975608	66040530	+	Nucleotide transport and metabolism	Biological Process: establishment of planar polarity (GO:0001736);; Cellular Component: cytoplasm (GO:0005737);; Cellular Component: bicellular tight junction (GO:0005923);; Molecular Function: kinase binding (GO:0019900);; Molecular Function: phosphatase binding (GO:0019902);; Molecular Function: ubiquitin protein ligase binding (GO:0031625);; Cellular Component: AMPA glutamate receptor complex …	DLG3; discs large protein 3	Nucleotide transport and metabolism	Guanylate kinase	Protein PALS1 OS=Canis lupus familiaris OX=9615 GN=PALS1 PE=1 SV=1	Discs large MAGUK scaffold protein 3 OS=Sus scrofa OX=9823 GN=DLG3 PE=4 SV=1	Nucleotide transport and metabolism	Disks Large-like 3 [Manis pentadactyla]
SscrChrXG272520	66046140	66059009	-	--	Biological Process: resolution of meiotic recombination intermediates (GO:0000712);; Cellular Component: central element (GO:0000801);; Biological Process: meiotic gene conversion (GO:0006311);; Biological Process: apoptotic process (GO:0006915);; Biological Process: male meiosis chromosome segregation (GO:0007060);; Biological Process: synaptonemal complex assembly (GO:0007130);; Biological Proc…	TEX11; testis-expressed protein 11	Function unknown	--	--	Protein ZIP4 homolog OS=Sus scrofa OX=9823 GN=TEX11 PE=4 SV=2	Function unknown	testis-expressed protein 11-like [Phacochoerus africanus]
SscrChrXG272530	66087039	66452666	-	--	Biological Process: resolution of meiotic recombination intermediates (GO:0000712);; Cellular Component: central element (GO:0000801);; Biological Process: meiotic gene conversion (GO:0006311);; Biological Process: apoptotic process (GO:0006915);; Biological Process: male meiosis chromosome segregation (GO:0007060);; Biological Process: synaptonemal complex assembly (GO:0007130);; Biological Proc…	TEX11; testis-expressed protein 11	Function unknown	Meiosis protein SPO22/ZIP4 like	--	Protein ZIP4 homolog OS=Sus scrofa OX=9823 GN=TEX11 PE=4 SV=2	Function unknown	testis-expressed protein 11 [Sus scrofa]
SscrChrXG272540	66456552	66468416	-	Amino acid transport and metabolism	Cellular Component: plasma membrane (GO:0005886);; Cellular Component: membrane (GO:0016021);; Molecular Function: transmembrane transporter activity (GO:0022857);; Biological Process: L-alpha-amino acid transmembrane transport (GO:1902475);	SLC7A3, ATRC3; solute carrier family 7 (cationic amino acid transporter), member 3	Amino acid transport and metabolism	Amino acid permease	Cationic amino acid transporter 2 OS=Sus scrofa OX=9823 GN=SLC7A2 PE=2 SV=1	AA_permease_C domain-containing protein OS=Sus scrofa OX=9823 GN=SLC7A3 PE=3 SV=1	Amino acid transport and metabolism	cationic amino acid transporter 3 [Phacochoerus africanus]
SscrChrXG272610	66767633	66775477	+	--	Cellular Component: cytoplasm (GO:0005737);; Cellular Component: connexin complex (GO:0005922);; Biological Process: cell communication (GO:0007154);; Cellular Component: membrane (GO:0016021);; Molecular Function: identical protein binding (GO:0042802);	GJB1, CX32; gap junction beta-1 protein	--	Connexin	Gap junction beta-1 protein OS=Bos taurus OX=9913 GN=GJB1 PE=2 SV=1	Gap junction protein OS=Sus scrofa OX=9823 GN=GJB1 PE=3 SV=1	Function unknown	gap junction beta-1 protein [Sus scrofa]
SscrChrXG272630	66788898	66803656	-	--	Molecular Function: zinc ion binding (GO:0008270);	ZMYM2_3_4; zinc finger MYM-type protein 2/3/4	--	MYM-type Zinc finger with FCS sequence motif	Zinc finger MYM-type protein 2 OS=Pongo abelii OX=9601 GN=ZMYM2 PE=2 SV=1	Zinc finger MYM-type protein 3 OS=Sus scrofa OX=9823 PE=4 SV=1	Function unknown	zinc finger MYM-type protein 3 isoform X1 [Sus scrofa]
SscrChrXG272640	66842818	66847935	+	--	Biological Process: integrin-mediated signaling pathway (GO:0007229);; Molecular Function: metal ion binding (GO:0046872);	ITGB1BP2; integrin beta-1-binding protein 2	General function prediction only	CHORD	Integrin beta-1-binding protein 2 OS=Sus scrofa OX=9823 GN=ITGB1BP2 PE=2 SV=1	Integrin beta-1-binding protein 2 isoform 1 OS=Sus scrofa OX=9823 PE=4 SV=1	Function unknown	melusin [Sus scrofa]
SscrChrXG272650	66899067	66909404	+	Transcription	Molecular Function: GTPase activity (GO:0003924);; Molecular Function: GTP binding (GO:0005525);; Biological Process: small GTPase-mediated signal transduction (GO:0007264);; Cellular Component: membrane (GO:0016020);	RHOG; Ras homolog gene family, member G	General function prediction only	Ras family	Ras-related C3 botulinum toxin substrate 1 OS=Bos taurus OX=9913 GN=RAC1 PE=1 SV=1	Rho-related GTP-binding protein RhoG OS=Sus scrofa OX=9823 PE=4 SV=1	Intracellular trafficking, secretion, and vesicular transport	rho-related GTP-binding protein RhoG-like [Sus scrofa]
SscrChrXG272670	66913426	66998263	+	--	Molecular Function: RNA polymerase II general transcription initiation factor binding (GO:0001091);; Molecular Function: DNA binding (GO:0003677);; Molecular Function: histone acetyltransferase activity (GO:0004402);; Molecular Function: protein serine/threonine kinase activity (GO:0004674);; Cellular Component: transcription factor TFIID complex (GO:0005669);; Biological Process: DNA-templated t…	TAF1; transcription initiation factor TFIID subunit 1 [EC:2.3.1.48 2.7.11.1]	Transcription	Protein of unknown function (DUF3591)	--	Transcription initiation factor TFIID subunit OS=Sus scrofa OX=9823 GN=TAF1 PE=3 SV=1	Transcription	transcription initiation factor TFIID subunit 1 isoform X3 [Phacochoerus africanus]
SscrChrXG272680	67053333	67089243	+	Posttranslational modification, protein turnover, chaperones	Biological Process: mitophagy (GO:0000423);; Molecular Function: phosphatidylinositol-3,4,5-trisphosphate binding (GO:0005547);; Cellular Component: cytosol (GO:0005829);; Cellular Component: plasma membrane (GO:0005886);; Biological Process: regulation of glycolytic process (GO:0006110);; Biological Process: regulation of gluconeogenesis (GO:0006111);; Biological Process: protein O-linked glycos…	OGT; protein O-GlcNAc transferase [EC:2.4.1.255]	--	Glycosyl transferase family 41	UDP-N-acetylglucosamine--peptide N-acetylglucosaminyltransferase 110 kDa subunit OS=Oryctolagus cuniculus OX=9986 GN=OGT PE=1 SV=2	UDP-N-acetylglucosamine--peptide N-acetylglucosaminyltransferase 110 kDa subunit OS=Sus scrofa OX=9823 GN=OGT PE=3 SV=1	--	UDP-N-acetylglucosamine--peptide N-acetylglucosaminyltransferase 110 kDa subunit isoform X1 [Vulpes vulpes]
SscrChrXG272700	67122517	67130242	-	--	Biological Process: angiogenesis (GO:0001525);; Biological Process: regulation of leukocyte migration (GO:0002685);; Biological Process: chemotaxis (GO:0006935);; Biological Process: inflammatory response (GO:0006954);; Cellular Component: external side of plasma membrane (GO:0009897);; Cellular Component: membrane (GO:0016021);; Molecular Function: C-X-C chemokine receptor activity (GO:0016494);…	CXCR3, GPR9, CD183; C-X-C chemokine receptor type 3	--	7 transmembrane receptor (rhodopsin family)	C-X-C chemokine receptor type 3 OS=Capra hircus OX=9925 GN=CXCR3 PE=2 SV=1	C-X-C chemokine receptor type 3 OS=Sus scrofa OX=9823 GN=CXCR3 PE=3 SV=1	Signal transduction mechanisms	C-X-C chemokine receptor type 3 [Sus scrofa]
SscrChrXG272720	67198068	67201706	+	--	--	--	Extracellular structures	Domain of unknown function (DUF4641)	Uncharacterized protein CXorf49 homolog OS=Bos taurus OX=9913 PE=2 SV=1	AT-hook DNA-binding motif-containing protein 1 OS=Sus scrofa OX=9823 GN=LOC110257738 PE=4 SV=2	Extracellular structures	uncharacterized protein CXorf49 homolog [Sus scrofa]
SscrChrXG272730	67213736	67219982	-	--	--	--	Extracellular structures	Domain of unknown function (DUF4641)	Uncharacterized protein CXorf49 homolog OS=Bos taurus OX=9913 PE=2 SV=1	AT-hook DNA-binding motif-containing protein 1 OS=Sus scrofa OX=9823 GN=LOC100621166 PE=4 SV=2	Extracellular structures	uncharacterized protein CXorf49 homolog [Sus scrofa]
SscrChrXG272770	67526281	67530749	-	--	--	--	--	--	--	retrotransposon gag domain-containing protein 4 isoform X1 OS=Odocoileus virginianus texanus OX=9880 GN=RTL5 PE=4 SV=1	Function unknown	PREDICTED: retrotransposon gag domain-containing protein 4 isoform X1 [Myotis brandtii]
SscrChrXG272790	67585307	67596681	+	Posttranslational modification, protein turnover, chaperones	Molecular Function: DNA binding (GO:0003677);; Molecular Function: peptidyl-prolyl cis-trans isomerase activity (GO:0003755);; Biological Process: rRNA processing (GO:0006364);	PIN4; peptidyl-prolyl cis-trans isomerase NIMA-interacting 4 [EC:5.2.1.8]	Posttranslational modification, protein turnover, chaperones	PPIC-type PPIASE domain	Peptidyl-prolyl cis-trans isomerase NIMA-interacting 4 OS=Bos taurus OX=9913 GN=PIN4 PE=2 SV=1	Peptidyl-prolyl cis-trans isomerase OS=Sus scrofa OX=9823 GN=PIN4 PE=3 SV=1	Posttranslational modification, protein turnover, chaperones	peptidyl-prolyl cis-trans isomerase NIMA-interacting 4 [Sus scrofa]
SscrChrXG272800	67602769	67632826	-	Function unknown	Molecular Function: ATP binding (GO:0005524);; Molecular Function: ATP-dependent chromatin remodeler activity (GO:0140658);	ERCC6L, PICH; DNA excision repair protein ERCC-6-like [EC:5.6.2.-]	--	SNF2-related domain	DNA excision repair protein ERCC-6-like OS=Bos taurus OX=9913 GN=ERCC6L PE=2 SV=1	ERCC excision repair 6 like, spindle assembly checkpoint helicase OS=Sus scrofa OX=9823 GN=ERCC6L PE=4 SV=1	--	DNA excision repair protein ERCC-6-like [Sus scrofa]
SscrChrXG272810	67655191	67661927	-	Nucleotide transport and metabolism	Molecular Function: molecular_function (GO:0003674);; Molecular Function: catalytic activity (GO:0003824);; Molecular Function: guanylate kinase activity (GO:0004385);; Cellular Component: cellular_component (GO:0005575);; Cellular Component: intracellular anatomical structure (GO:0005622);; Cellular Component: obsolete cell (GO:0005623);; Cellular Component: cytoplasm (GO:0005737);; Cellular Com…	gmk, GUK1; guanylate kinase [EC:2.7.4.8]	Nucleotide transport and metabolism	Guanylate kinase	Guanylate kinase OS=Sus scrofa OX=9823 GN=GUK1 PE=1 SV=2	Guanylate kinase-like domain-containing protein OS=Sus scrofa OX=9823 PE=4 SV=1	Nucleotide transport and metabolism	guanylate kinase isoform X6 [Phocoena sinus]
SscrChrXG272820	67664643	67670458	-	Translation, ribosomal structure and biogenesis	Molecular Function: structural constituent of ribosome (GO:0003735);; Cellular Component: obsolete polysome (GO:0005844);; Biological Process: translation (GO:0006412);; Biological Process: positive regulation of cell population proliferation (GO:0008284);; Molecular Function: rRNA binding (GO:0019843);; Cellular Component: cytosolic small ribosomal subunit (GO:0022627);; Cellular Component: cyto…	RP-S4e, RPS4; small subunit ribosomal protein S4e	Translation, ribosomal structure and biogenesis	Ribosomal family S4e	40S ribosomal protein S4, X isoform OS=Chlorocebus aethiops OX=9534 GN=RPS4X PE=2 SV=3	40S ribosomal protein S4 OS=Sus scrofa OX=9823 GN=RPS4X PE=1 SV=1	Translation, ribosomal structure and biogenesis	LOW QUALITY PROTEIN: 40S ribosomal protein S4, X isoform [Artibeus jamaicensis]
SscrChrXG272830	67695203	67700780	-	--	Cellular Component: nucleus (GO:0005634);; Biological Process: regulation of DNA-templated transcription (GO:0006355);	CITED1; Cbp/p300-interacting transactivator 1	--	CITED	Cbp/p300-interacting transactivator 1 OS=Bos taurus OX=9913 GN=CITED1 PE=2 SV=1	Cbp/p300-interacting transactivator 1 OS=Sus scrofa OX=9823 GN=CITED1 PE=3 SV=1	Transcription	cbp/p300-interacting transactivator 1 isoform X1 [Sus scrofa]
SscrChrXG272840	67726575	67972379	-	Secondary metabolites biosynthesis, transport and catabolism	Molecular Function: histone deacetylase activity (GO:0004407);; Cellular Component: nucleus (GO:0005634);; Biological Process: chromatin organization (GO:0006325);; Biological Process: obsolete histone deacetylation (GO:0016575);	HDAC8; histone deacetylase 8 [EC:3.5.1.98]	Chromatin structure and dynamics	Histone deacetylase domain	Histone deacetylase 8 OS=Bos taurus OX=9913 GN=HDAC8 PE=2 SV=1	Histone deacetylase OS=Sus scrofa OX=9823 GN=HDAC8 PE=3 SV=1	Chromatin structure and dynamics	histone deacetylase 8 isoform X2 [Sus scrofa]
SscrChrXG272860	67980482	68101600	-	Carbohydrate transport and metabolism	Molecular Function: calmodulin binding (GO:0005516);; Cellular Component: plasma membrane (GO:0005886);; Biological Process: glycogen metabolic process (GO:0005977);	PHKA_B; phosphorylase kinase alpha/beta subunit	Carbohydrate transport and metabolism	Glycosyl hydrolases family 15	Phosphorylase b kinase regulatory subunit alpha, skeletal muscle isoform OS=Oryctolagus cuniculus OX=9986 GN=PHKA1 PE=1 SV=1	Phosphorylase b kinase regulatory subunit OS=Catagonus wagneri OX=51154 GN=PHKA1 PE=3 SV=1	Carbohydrate transport and metabolism	phosphorylase b kinase regulatory subunit alpha, skeletal muscle isoform isoform X2 [Sus scrofa]
SscrChrXG272870	68189715	68221787	+	--	Cellular Component: nucleus (GO:0005634);; Biological Process: regulation of DNA-templated transcription (GO:0006355);; Molecular Function: sequence-specific DNA binding (GO:0043565);; Molecular Function: metal ion binding (GO:0046872);	DMRT8, DMRTC1; doublesex- and mab-3-related transcription factor 8	--	Doublesex-and mab-3-related transcription factor C1 and C2	Doublesex- and mab-3-related transcription factor C2 OS=Bos taurus OX=9913 GN=DMRTC2 PE=2 SV=1	DM domain-containing protein OS=Sus scrofa OX=9823 PE=3 SV=2	Transcription	doublesex- and mab-3-related transcription factor 3-like [Phacochoerus africanus]
SscrChrXG272880	68236593	68270615	-	--	Cellular Component: nucleus (GO:0005634);; Biological Process: regulation of DNA-templated transcription (GO:0006355);; Molecular Function: sequence-specific DNA binding (GO:0043565);; Molecular Function: metal ion binding (GO:0046872);	DMRT8, DMRTC1; doublesex- and mab-3-related transcription factor 8	Transcription	Doublesex-and mab-3-related transcription factor C1 and C2	Doublesex- and mab-3-related transcription factor C2 OS=Bos taurus OX=9913 GN=DMRTC2 PE=2 SV=1	DM domain-containing protein OS=Sus scrofa OX=9823 PE=3 SV=2	Transcription	doublesex- and mab-3-related transcription factor 3-like [Phacochoerus africanus]
SscrChrXG272890	68348224	68352846	+	--	Molecular Function: RNA binding (GO:0003723);	PABPC; polyadenylate-binding protein	--	RNA recognition motif. (a.k.a. RRM, RBD, or RNP domain)	Polyadenylate-binding protein 1 OS=Bos taurus OX=9913 GN=PABPC1 PE=2 SV=1	PABP OS=Sus scrofa OX=9823 PE=4 SV=1	--	PREDICTED: polyadenylate-binding protein 1-like 2 [Oryctolagus cuniculus]
SscrChrXG272900	68374007	68382944	-	--	Molecular Function: RNA binding (GO:0003723);	PABPC; polyadenylate-binding protein	--	RNA recognition motif. (a.k.a. RRM, RBD, or RNP domain)	Polyadenylate-binding protein 1 OS=Bos taurus OX=9913 GN=PABPC1 PE=2 SV=1	PABP OS=Sus scrofa OX=9823 PE=4 SV=1	--	PREDICTED: polyadenylate-binding protein 1-like 2 [Oryctolagus cuniculus]
SscrChrXG272910	68415037	68425026	-	--	Cellular Component: nucleus (GO:0005634);; Biological Process: nucleosome assembly (GO:0006334);	NAP1L2, BPX; nucleosome assembly protein 1-like 2	--	Nucleosome assembly protein (NAP)	Nucleosome assembly protein 1-like 4 OS=Bos taurus OX=9913 GN=NAP1L4 PE=2 SV=1	Nucleosome assembly protein 1-like 2 OS=Sus scrofa OX=9823 PE=3 SV=1	--	nucleosome assembly protein 1-like 2 [Sus scrofa]
SscrChrXG272920	68444559	68447016	-	--	Cellular Component: nucleus (GO:0005634);; Biological Process: nucleosome assembly (GO:0006334);	NAP1L2, BPX; nucleosome assembly protein 1-like 2	--	Nucleosome assembly protein (NAP)	Nucleosome assembly protein 1-like 1 OS=Bos taurus OX=9913 GN=NAP1L1 PE=2 SV=1	Nucleosome assembly protein 1-like 2 OS=Sus scrofa OX=9823 GN=LOC100525798 PE=3 SV=1	--	nucleosome assembly protein 1-like 2 [Sus scrofa]
SscrChrXG272940	68565392	68573279	+	--	Molecular Function: DNA-binding transcription factor activity, RNA polymerase II-specific (GO:0000981);; Molecular Function: DNA binding (GO:0003677);; Cellular Component: nucleus (GO:0005634);	CDX1_4; homeobox protein CDX1/4	Transcription	Caudal like protein activation region	Homeobox protein CDX-1 OS=Pongo pygmaeus OX=9600 GN=CDX1 PE=3 SV=1	Homeobox domain-containing protein OS=Sus scrofa OX=9823 PE=3 SV=1	Transcription	homeobox protein CDX-4 [Sus scrofa]
SscrChrXG272960	68641931	68688875	+	--	Cellular Component: membrane (GO:0016021);	--	General function prediction only	Golgin subfamily A member 7/ERF4 family	--	Cysteine rich hydrophobic domain 1 OS=Sus scrofa OX=9823 GN=CHIC1 PE=4 SV=1	Function unknown	cysteine-rich hydrophobic domain-containing protein 1 [Sus scrofa]
SscrChrXG273020	69103974	69104489	+	--	Molecular Function: nucleic acid binding (GO:0003676);; Molecular Function: zinc ion binding (GO:0008270);	CNBP; cellular nucleic acid-binding protein	Posttranslational modification, protein turnover, chaperones	Zinc knuckle	CCHC-type zinc finger nucleic acid binding protein OS=Bos taurus OX=9913 GN=CNBP PE=2 SV=1	CCHC-type zinc finger nucleic acid binding protein OS=Sus scrofa OX=9823 PE=4 SV=1	Posttranslational modification, protein turnover, chaperones	CCHC-type zinc finger nucleic acid binding protein-like [Phacochoerus africanus]
SscrChrXG273030	69235022	69340970	+	--	Cellular Component: plasma membrane (GO:0005887);; Biological Process: amino acid metabolic process (GO:0006520);; Molecular Function: amino acid transmembrane transporter activity (GO:0015171);; Molecular Function: thyroid hormone transmembrane transporter activity (GO:0015349);; Cellular Component: membrane (GO:0016021);; Cellular Component: apical plasma membrane (GO:0016324);; Biological Proc…	SLC16A2; MFS transporter, MCT family, solute carrier family 16 (monocarboxylic acid transporters), member 2	Carbohydrate transport and metabolism	Major Facilitator Superfamily	Monocarboxylate transporter 13 OS=Bos taurus OX=9913 GN=SLC16A13 PE=2 SV=1	Solute carrier family 16 member 2 OS=Sus scrofa OX=9823 GN=SLC16A2 PE=4 SV=3	Carbohydrate transport and metabolism	monocarboxylate transporter 8 isoform X2 [Sus scrofa]
SscrChrXG273050	69462344	69467759	-	--	Biological Process: DNA synthesis involved in DNA repair (GO:0000731);; Biological Process: regulation of cell-matrix adhesion (GO:0001952);; Biological Process: negative regulation of cell-matrix adhesion (GO:0001953);; Cellular Component: cellular_component (GO:0005575);; Cellular Component: intracellular anatomical structure (GO:0005622);; Cellular Component: obsolete cell (GO:0005623);; Cellu…	NEXMIF; neurite extension and migration factor	--	Domain of unknown function (DUF4683)	--	Neurite extension and migration factor OS=Sus scrofa OX=9823 GN=NEXMIF PE=4 SV=1	Function unknown	LOW QUALITY PROTEIN: protein KIAA2022 homolog [Sus scrofa]
SscrChrXG273060	69661538	69786893	-	Posttranslational modification, protein turnover, chaperones	Molecular Function: ATP binding (GO:0005524);; Cellular Component: membrane (GO:0016021);; Molecular Function: ABC-type transporter activity (GO:0140359);	ABCB7, ATM; ATP-binding cassette, subfamily B (MDR/TAP), member 7	Intracellular trafficking, secretion, and vesicular transport	ABC transporter transmembrane region	Mitochondrial potassium channel ATP-binding subunit OS=Pongo abelii OX=9601 GN=ABCB8 PE=2 SV=1	ATP-binding cassette sub-family B member 7, mitochondrial OS=Sus scrofa OX=9823 PE=4 SV=1	Intracellular trafficking, secretion, and vesicular transport	ATP-binding cassette sub-family B member 7, mitochondrial isoform X1 [Sus scrofa]
SscrChrXG273070	69871631	69892801	+	Nucleotide transport and metabolism	Molecular Function: molecular_function (GO:0003674);; Molecular Function: catalytic activity (GO:0003824);; Molecular Function: uridine kinase activity (GO:0004849);; Cellular Component: cellular_component (GO:0005575);; Cellular Component: intracellular anatomical structure (GO:0005622);; Cellular Component: obsolete cell (GO:0005623);; Cellular Component: cytoplasm (GO:0005737);; Cellular Compo…	--	General function prediction only	Uracil phosphoribosyltransferase	Uracil phosphoribosyltransferase homolog OS=Bos taurus OX=9913 GN=UPRT PE=2 SV=1	Uracil phosphoribosyltransferase homolog OS=Sus scrofa OX=9823 GN=UPRT PE=4 SV=1	Nucleotide transport and metabolism	uracil phosphoribosyltransferase homolog isoform X1 [Phacochoerus africanus]
SscrChrXG273080	69930308	70029678	-	--	Cellular Component: membrane (GO:0016021);; Molecular Function: palmitoyltransferase activity (GO:0016409);	ZDHHC2_15_20; palmitoyltransferase ZDHHC2/15/20 [EC:2.3.1.225]	General function prediction only	DHHC palmitoyltransferase	Palmitoyltransferase ZDHHC20 OS=Bos taurus OX=9913 GN=ZDHHC20 PE=2 SV=1	Palmitoyltransferase OS=Catagonus wagneri OX=51154 GN=ZDHHC15 PE=3 SV=1	Function unknown	palmitoyltransferase ZDHHC15 [Phacochoerus africanus]
SscrChrXG273090	70159378	70160949	+	--	--	MAGE; melanoma-associated antigen	Function unknown	MAGE homology domain	Melanoma-associated antigen E1 OS=Macaca fascicularis OX=9541 GN=MAGEE1 PE=2 SV=1	Melanoma-associated antigen E2 OS=Sus scrofa OX=9823 PE=4 SV=1	Function unknown	melanoma-associated antigen E2 [Sus scrofa]
SscrChrXG273110	70271760	70272449	+	--	--	TRAPPC13; trafficking protein particle complex subunit 13	Function unknown	Protein of unknown function (DUF974)	Trafficking protein particle complex subunit 13 OS=Bos taurus OX=9913 GN=TRAPPC13 PE=2 SV=1	Trafficking protein particle complex subunit 13 OS=Catagonus wagneri OX=51154 PE=3 SV=1	Function unknown	trafficking protein particle complex subunit 13-like [Vicugna pacos]
SscrChrXG273130	70587263	70600366	+	--	Molecular Function: protein serine/threonine kinase activity (GO:0004674);; Molecular Function: ATP binding (GO:0005524);; Biological Process: protein phosphorylation (GO:0006468);; Biological Process: phosphatidylinositol 3-kinase/protein kinase B signal transduction (GO:0043491);	AKT; RAC serine/threonine-protein kinase [EC:2.7.11.1]	Signal transduction mechanisms	Protein kinase domain	RAC-alpha serine/threonine-protein kinase OS=Bos taurus OX=9913 GN=AKT1 PE=1 SV=2	Non-specific serine/threonine protein kinase OS=Ailuropoda melanoleuca OX=9646 GN=AKT1 PE=3 SV=1	Signal transduction mechanisms	RAC-alpha serine/threonine-protein kinase isoform X4 [Phocoena sinus]
SscrChrXG273140	70829018	70845238	+	--	Biological Process: positive regulation of protein phosphorylation (GO:0001934);; Molecular Function: fibroblast growth factor receptor binding (GO:0005104);; Cellular Component: extracellular space (GO:0005615);; Cellular Component: cytoplasm (GO:0005737);; Molecular Function: growth factor activity (GO:0008083);; Biological Process: positive regulation of cell population proliferation (GO:00082…	FGF; fibroblast growth factor	Signal transduction mechanisms	Fibroblast growth factor	Fibroblast growth factor 9 OS=Didelphis albiventris OX=42716 GN=FGF9 PE=2 SV=1	Fibroblast growth factor OS=Sus scrofa OX=9823 GN=FGF16 PE=3 SV=1	Signal transduction mechanisms	fibroblast growth factor 16 [Sus scrofa]
SscrChrXG273150	70857621	71064479	-	--	Cellular Component: chromosome, telomeric region (GO:0000781);; Molecular Function: ATP binding (GO:0005524);; Cellular Component: nucleus (GO:0005634);; Biological Process: DNA repair (GO:0006281);; Molecular Function: metal ion binding (GO:0046872);; Molecular Function: ATP-dependent chromatin remodeler activity (GO:0140658);	ATRX; transcriptional regulator ATRX	Transcription	SNF2-related domain	Transcriptional regulator ATRX OS=Pan troglodytes OX=9598 GN=ATRX PE=2 SV=1	DNA helicase OS=Sus scrofa OX=9823 PE=4 SV=1	Transcription	transcriptional regulator ATRX isoform X5 [Sus scrofa]
SscrChrXG273160	71172813	71234774	-	--	Cellular Component: plasma membrane (GO:0005886);; Biological Process: protein N-linked glycosylation (GO:0006487);; Cellular Component: oligosaccharyltransferase complex (GO:0008250);; Molecular Function: magnesium ion transmembrane transporter activity (GO:0015095);; Cellular Component: membrane (GO:0016021);	MAGT1; magnesium transporter 1	Posttranslational modification, protein turnover, chaperones	OST3 / OST6 family, transporter family	Magnesium transporter protein 1 OS=Pongo abelii OX=9601 GN=MAGT1 PE=2 SV=1	Magnesium transporter protein 1 OS=Sus scrofa OX=9823 GN=MAGT1 PE=3 SV=1	Posttranslational modification, protein turnover, chaperones	magnesium transporter protein 1 [Phacochoerus africanus]
SscrChrXG273180	71250790	71382138	+	Inorganic ion transport and metabolism	Molecular Function: copper ion binding (GO:0005507);; Molecular Function: ATP binding (GO:0005524);; Cellular Component: trans-Golgi network (GO:0005802);; Cellular Component: membrane (GO:0016021);; Molecular Function: ATP hydrolysis activity (GO:0016887);; Molecular Function: ATPase-coupled monoatomic cation transmembrane transporter activity (GO:0019829);; Biological Process: copper ion transm…	copA, ctpA, ATP7; P-type Cu+ transporter [EC:7.2.2.8]	Inorganic ion transport and metabolism	Heavy-metal-associated domain	Copper-transporting ATPase 2 OS=Ovis aries OX=9940 GN=ATP7B PE=2 SV=1	P-type Cu(+) transporter OS=Sus scrofa OX=9823 GN=ATP7A PE=3 SV=1	Inorganic ion transport and metabolism	copper-transporting ATPase 1 isoform X1 [Sus scrofa]
SscrChrXG273200	71463166	71486214	+	Carbohydrate transport and metabolism	Molecular Function: phosphoglycerate kinase activity (GO:0004618);; Molecular Function: ATP binding (GO:0005524);; Cellular Component: extracellular space (GO:0005615);; Cellular Component: cytosol (GO:0005829);; Biological Process: gluconeogenesis (GO:0006094);; Biological Process: glycolytic process (GO:0006096);; Biological Process: negative regulation of angiogenesis (GO:0016525);; Biological…	PGK, pgk; phosphoglycerate kinase [EC:2.7.2.3]	Carbohydrate transport and metabolism	Phosphoglycerate kinase	Phosphoglycerate kinase 1 OS=Sus scrofa OX=9823 GN=PGK1 PE=1 SV=3	Phosphoglycerate kinase OS=Sus scrofa OX=9823 GN=PGK1 PE=1 SV=3	Carbohydrate transport and metabolism	phosphoglycerate kinase 1 [Phacochoerus africanus]
SscrChrXG273210	71617423	71635109	-	--	Molecular Function: nucleotide binding (GO:0000166);; Molecular Function: nucleoside binding (GO:0001882);; Molecular Function: purine nucleoside binding (GO:0001883);; Molecular Function: molecular_function (GO:0003674);; Molecular Function: binding (GO:0005488);; Molecular Function: GTP binding (GO:0005525);; Cellular Component: cellular_component (GO:0005575);; Cellular Component: intracellula…	ARF1_2; ADP-ribosylation factor 1/2	Intracellular trafficking, secretion, and vesicular transport	ADP-ribosylation factor family	ADP-ribosylation factor 1 OS=Bos taurus OX=9913 GN=ARF1 PE=1 SV=2	RAB32, member RAS onco family OS=Sus scrofa OX=9823 GN=ADGB PE=4 SV=1	Intracellular trafficking, secretion, and vesicular transport	ADP-ribosylation factor-like 17-like [Orycteropus afer afer]
SscrChrXG273220	71666323	71692806	-	--	Molecular Function: leukotriene receptor activity (GO:0004974);; Cellular Component: plasma membrane (GO:0005886);; Cellular Component: membrane (GO:0016021);	CYSLTR1; cysteinyl leukotriene receptor 1	--	7 transmembrane receptor (rhodopsin family)	Cysteinyl leukotriene receptor 1 OS=Sus scrofa OX=9823 GN=CYSLTR1 PE=2 SV=1	Cysteinyl leukotriene receptor 1 OS=Sus scrofa OX=9823 GN=CYSLTR1 PE=4 SV=1	Signal transduction mechanisms	cysteinyl leukotriene receptor 1 [Sus scrofa]
SscrChrXG273230	72091032	72092144	+	--	Molecular Function: G protein-coupled receptor activity (GO:0004930);; Cellular Component: membrane (GO:0016021);	LPAR4, GPR23; lysophosphatidic acid receptor 4	--	7 transmembrane receptor (rhodopsin family)	P2Y purinoceptor 1 OS=Bos taurus OX=9913 GN=P2RY1 PE=2 SV=1	G_PROTEIN_RECEP_F1_2 domain-containing protein OS=Sus scrofa OX=9823 PE=3 SV=1	Signal transduction mechanisms	lysophosphatidic acid receptor 4 isoform X1 [Sus scrofa]
SscrChrXG273240	72343936	72358548	+	--	Cellular Component: membrane (GO:0016021);; Molecular Function: G protein-coupled purinergic nucleotide receptor activity (GO:0045028);	P2RY10; P2Y purinoceptor 10	--	7 transmembrane receptor (rhodopsin family)	Platelet-activating factor receptor OS=Sus scrofa OX=9823 GN=PTAFR PE=2 SV=2	P2Y receptor family member 10 OS=Sus scrofa OX=9823 GN=P2RY10 PE=4 SV=1	Signal transduction mechanisms	putative P2Y purinoceptor 10 [Sus scrofa]
SscrChrXG273250	72516567	72553492	+	--	Molecular Function: G protein-coupled receptor activity (GO:0004930);; Cellular Component: membrane (GO:0016021);	GPR174; G protein-coupled receptor 174	--	7 transmembrane receptor (rhodopsin family)	Cysteinyl leukotriene receptor 1 OS=Sus scrofa OX=9823 GN=CYSLTR1 PE=2 SV=1	G_PROTEIN_RECEP_F1_2 domain-containing protein OS=Sus scrofa OX=9823 PE=4 SV=1	Signal transduction mechanisms	probable G-protein coupled receptor 174 [Sus scrofa]
SscrChrXG273260	72657603	72664543	-	--	Cellular Component: plasma membrane (GO:0005886);; Cellular Component: membrane (GO:0016021);	ITM2A; integral membrane protein 2A	Function unknown	BRICHOS domain	Integral membrane protein 2B OS=Bos taurus OX=9913 GN=ITM2B PE=2 SV=1	Integral membrane protein 2 OS=Sus scrofa OX=9823 GN=ITM2A PE=3 SV=1	Function unknown	integral membrane protein 2A isoform X2 [Phacochoerus africanus]
SscrChrXG273270	73128864	73151056	+	--	Molecular Function: DNA binding (GO:0003677);; Molecular Function: DNA-binding transcription factor activity (GO:0003700);; Cellular Component: nucleus (GO:0005634);; Biological Process: positive regulation of DNA-templated transcription (GO:0045893);	TBX22; T-box protein 22	Transcription	T-box	T-box transcription factor TBX4 OS=Canis lupus familiaris OX=9615 GN=TBX4 PE=2 SV=1	T-box domain-containing protein OS=Sus scrofa OX=9823 PE=4 SV=1	Transcription	T-box transcription factor TBX22 isoform X1 [Sus scrofa]
SscrChrXG273280	73313115	73313426	+	--	Cellular Component: chromatin (GO:0000785);; Cellular Component: nucleus (GO:0005634);; Molecular Function: nucleosomal DNA binding (GO:0031492);	HMGN1; high-mobility group nucleosome-binding domain-containing protein 1	--	HMG14 and HMG17	Non-histone chromosomal protein HMG-14 OS=Bos taurus OX=9913 GN=HMGN1 PE=1 SV=2	Non-histone chromosomal protein HMG-14 OS=Sus scrofa OX=9823 PE=3 SV=1	Function unknown	non-histone chromosomal protein HMG-14-like [Balaenoptera musculus]
SscrChrXG273290	73469090	73470220	+	--	Molecular Function: poly(A) RNA polymerase activity (GO:1990817);	TENT5D, FAM46D; terminal nucleotidyltransferase 5D [EC:2.7.7.19]	Function unknown	Nucleotidyltransferase	Terminal nucleotidyltransferase 5C OS=Macaca fascicularis OX=9541 GN=TENT5C PE=2 SV=1	Polynucleotide adenylyltransferase OS=Sus scrofa OX=9823 PE=3 SV=1	Function unknown	terminal nucleotidyltransferase 5D-like [Phacochoerus africanus]
SscrChrXG273300	73586304	73748839	-	--	Molecular Function: protein binding (GO:0005515);; Cellular Component: cellular_component (GO:0005575);; Cellular Component: intracellular anatomical structure (GO:0005622);; Cellular Component: obsolete cell (GO:0005623);; Cellular Component: nucleus (GO:0005634);; Biological Process: regulation of DNA-templated transcription (GO:0006355);; Biological Process: regulation of transcription by RNA …	BRWD1_3; bromodomain and WD repeat domain containing protein 1/3	General function prediction only	WD domain, G-beta repeat	Bromodomain testis-specific protein OS=Macaca fascicularis OX=9541 GN=BRDT PE=2 SV=3	Bromodomain and WD repeat-containing protein 3 OS=Sus scrofa OX=9823 PE=4 SV=1	Function unknown	bromodomain and WD repeat-containing protein 3 [Sus scrofa]
SscrChrXG273320	73788143	73789509	-	--	Molecular Function: chromatin binding (GO:0003682);; Cellular Component: nucleus (GO:0005634);; Biological Process: positive regulation of transcription elongation by RNA polymerase II (GO:0032968);; Molecular Function: methylated histone binding (GO:0035064);; Molecular Function: NuRD complex binding (GO:0120325);; Biological Process: obsolete negative regulation of histone H3-K27 acetylation (G…	--	--	--	--	PWWP domain-containing protein 2A isoform X1 OS=Physeter macrocephalus OX=9755 GN=PWWP2A PE=4 SV=1	Function unknown	PWWP domain-containing protein 2A isoform X1 [Physeter catodon]
SscrChrXG273340	73976266	74082081	+	--	Molecular Function: molecular_function (GO:0003674);; Molecular Function: obsolete SH3/SH2 adaptor activity (GO:0005070);; Molecular Function: binding (GO:0005488);; Molecular Function: protein binding (GO:0005515);; Cellular Component: cellular_component (GO:0005575);; Cellular Component: intracellular anatomical structure (GO:0005622);; Cellular Component: obsolete cell (GO:0005623);; Cellular …	SH3BGR; SH3 domain-binding glutamic acid-rich protein	Function unknown	SH3-binding, glutamic acid-rich protein	SH3 domain-binding glutamic acid-rich-like protein OS=Macaca fascicularis OX=9541 GN=SH3BGRL PE=3 SV=1	SH3 domain-binding glutamic acid-rich-like protein OS=Sus scrofa OX=9823 GN=SH3BGRL PE=3 SV=1	Function unknown	SH3 domain-binding glutamic acid-rich-like protein isoform X2 [Sus scrofa]
SscrChrXG273350	74099797	74100141	+	--	Molecular Function: calcium ion binding (GO:0005509);; Biological Process: negative regulation of appetite (GO:0032099);; Cellular Component: cellular anatomical entity (GO:0110165);	NUCB; nucleobindin	General function prediction only	--	Nucleobindin-1 OS=Pongo abelii OX=9601 GN=NUCB1 PE=2 SV=1	nucleobindin-2 OS=Delphinapterus leucas OX=9749 GN=NUCB2 PE=3 SV=1	Function unknown	nucleobindin-2 [Delphinapterus leucas]
SscrChrXG273360	74100167	74100631	+	--	Molecular Function: calcium ion binding (GO:0005509);; Biological Process: negative regulation of appetite (GO:0032099);; Cellular Component: cellular anatomical entity (GO:0110165);	NUCB; nucleobindin	General function prediction only	EF-hand domain pair	Nucleobindin-1 OS=Pongo abelii OX=9601 GN=NUCB1 PE=2 SV=1	Nucleobindin-2 isoform X3 OS=Sus scrofa OX=9823 PE=3 SV=1	Function unknown	nucleobindin-2 isoform X1 [Ornithorhynchus anatinus]
SscrChrXG273370	75060170	75060601	-	--	Molecular Function: G protein-coupled receptor activity (GO:0004930);; Molecular Function: olfactory receptor activity (GO:0004984);; Cellular Component: plasma membrane (GO:0005886);; Cellular Component: membrane (GO:0016021);	OLFR; olfactory receptor	--	7 transmembrane receptor (rhodopsin family)	Olfactory receptor-like protein OLF1 OS=Canis lupus familiaris OX=9615 PE=3 SV=1	Olfactory receptor OS=Ursus maritimus OX=29073 GN=LOC103666074 PE=3 SV=2	Signal transduction mechanisms	olfactory receptor 8J2-like [Lontra canadensis]
SscrChrXG273380	76146255	76147340	+	--	Molecular Function: RNA polymerase II transcription regulatory region sequence-specific DNA binding (GO:0000977);; Molecular Function: DNA-binding transcription factor activity, RNA polymerase II-specific (GO:0000981);; Cellular Component: nucleoplasm (GO:0005654);; Biological Process: sensory perception of sound (GO:0007605);; Biological Process: forebrain neuron differentiation (GO:0021879);; B…	POU3F, OTF; POU domain transcription factor, class 3	Transcription	Pou domain - N-terminal to homeobox domain	POU domain, class 3, transcription factor 3 (Fragment) OS=Sus scrofa OX=9823 GN=POU3F3 PE=2 SV=1	POU domain protein OS=Sus scrofa OX=9823 GN=POU3F4 PE=3 SV=1	Transcription	POU domain, class 3, transcription factor 4 [Sus scrofa]
SscrChrXG273400	76435928	76462922	+	--	Molecular Function: structural constituent of cytoskeleton (GO:0005200);	--	--	--	Cylicin-1 OS=Bos taurus OX=9913 GN=CYLC1 PE=1 SV=1	Cylicin_N domain-containing protein OS=Sus scrofa OX=9823 PE=4 SV=1	Cytoskeleton	cylicin-1-like [Phacochoerus africanus]
SscrChrXG273410	76564427	76787373	-	Signal transduction mechanisms	Molecular Function: magnesium ion binding (GO:0000287);; Cellular Component: fibrillar center (GO:0001650);; Molecular Function: protein serine/threonine kinase activity (GO:0004674);; Molecular Function: ATP binding (GO:0005524);; Cellular Component: nucleoplasm (GO:0005654);; Cellular Component: mitochondrion (GO:0005739);; Biological Process: protein phosphorylation (GO:0006468);; Biological P…	RPS6KA; ribosomal protein S6 kinase alpha-1/2/3/6 [EC:2.7.11.1]	Signal transduction mechanisms	Protein kinase domain	Ribosomal protein S6 kinase alpha-5 OS=Pongo abelii OX=9601 GN=RPS6KA5 PE=2 SV=1	Ribosomal protein S6 kinase OS=Sus scrofa OX=9823 PE=3 SV=1	Signal transduction mechanisms	ribosomal protein S6 kinase alpha-6 isoform X2 [Sus scrofa]
SscrChrXG273430	77655463	77726644	+	--	Biological Process: cristae formation (GO:0042407);; Cellular Component: MICOS complex (GO:0061617);	APOOL; MICOS complex subunit MIC27	Function unknown	Apolipoprotein O	MICOS complex subunit MIC27 OS=Bos taurus OX=9913 GN=APOL PE=2 SV=1	MICOS complex subunit OS=Sus scrofa OX=9823 PE=3 SV=1	Function unknown	MICOS complex subunit MIC27-like isoform X1 [Phacochoerus africanus]
SscrChrXG273450	77849752	77873454	+	--	Molecular Function: DNA binding (GO:0003677);; Cellular Component: nucleus (GO:0005634);; Biological Process: regulation of DNA-templated transcription (GO:0006355);; Molecular Function: metal ion binding (GO:0046872);	ZNF711; zinc finger protein 711	General function prediction only	Zfx / Zfy transcription activation region	Zinc finger Y-chromosomal protein OS=Bos taurus OX=9913 GN=ZFY PE=2 SV=1	Zinc finger protein 711 OS=Sus scrofa OX=9823 GN=ZNF711 PE=4 SV=1	Transcription	zinc finger protein 711 isoform X2 [Sus scrofa]
SscrChrXG273460	77880542	77953177	-	--	Biological Process: cell morphogenesis (GO:0000902);; Biological Process: obsolete cell morphogenesis involved in differentiation (GO:0000904);; Biological Process: epithelial cell development (GO:0002064);; Biological Process: epithelial cell morphogenesis (GO:0003382);; Molecular Function: molecular_function (GO:0003674);; Molecular Function: actin binding (GO:0003779);; Molecular Function: bin…	POF1B; protein POF1B	--	--	Protein POF1B OS=Pongo abelii OX=9601 GN=POF1B PE=2 SV=1	POF1B actin binding protein OS=Sus scrofa OX=9823 GN=POF1B PE=4 SV=1	Function unknown	protein POF1B isoform X1 [Sus scrofa]
SscrChrXG273470	78281607	78462784	-	--	Molecular Function: GDP-dissociation inhibitor activity (GO:0005092);; Molecular Function: GTPase activator activity (GO:0005096);; Cellular Component: nucleus (GO:0005634);; Cellular Component: cytoplasm (GO:0005737);; Cellular Component: cytosol (GO:0005829);; Cellular Component: Rab-protein geranylgeranyltransferase complex (GO:0005968);; Biological Process: protein targeting to membrane (GO:0…	CHM, CHML; Rab proteins geranylgeranyltransferase component A	--	GDP dissociation inhibitor	Rab GDP dissociation inhibitor beta OS=Canis lupus familiaris OX=9615 GN=GDI2 PE=2 SV=1	Rab proteins geranylgeranyltransferase component A OS=Sus scrofa OX=9823 GN=CHM PE=3 SV=2	Posttranslational modification, protein turnover, chaperones	rab proteins geranylgeranyltransferase component A 1 isoform X2 [Sus scrofa]
SscrChrXG273480	78533867	78534625	+	--	Biological Process: reproduction (GO:0000003);; Molecular Function: DNA-binding transcription factor activity, RNA polymerase II-specific (GO:0000981);; Molecular Function: RNA polymerase II general transcription initiation factor activity (GO:0000983);; Molecular Function: RNA polymerase II general transcription initiation factor activity (GO:0001075);; Biological Process: developmental process …	--	Transcription	SKI/SNO/DAC family	--	Ski_Sno domain-containing protein OS=Balaenoptera physalus OX=9770 GN=E2I00_013017 PE=4 SV=1	Transcription	hypothetical protein E2I00_013017 [Balaenoptera physalus]
SscrChrXG273490	78911823	79112755	+	--	Molecular Function: RNA polymerase II cis-regulatory region sequence-specific DNA binding (GO:0000978);; Molecular Function: DNA-binding transcription factor activity, RNA polymerase II-specific (GO:0000981);; Cellular Component: nucleus (GO:0005634);; Cellular Component: transcription regulator complex (GO:0005667);; Biological Process: regulation of transcription by RNA polymerase II (GO:000635…	--	Transcription	--	--	Dachshund family transcription factor 2 OS=Sus scrofa OX=9823 GN=DACH2 PE=4 SV=2	Transcription	PREDICTED: dachshund homolog 2 isoform X2 [Ceratotherium simum simum]
SscrChrXG273500	79170013	79170345	-	--	Biological Process: protein ubiquitination (GO:0016567);; Cellular Component: Cul3-RING ubiquitin ligase complex (GO:0031463);	KLHL7; kelch-like protein 7	--	--	--	kelch-like protein 7 isoform X3 OS=Panthera pardus OX=9691 GN=KLHL7 PE=4 SV=1	Signal transduction mechanisms	kelch-like protein 7 isoform X3 [Enhydra lutris kenyoni]
SscrChrXG273510	79971991	79972254	+	--	Molecular Function: RNA binding (GO:0003723);; Cellular Component: cytoplasm (GO:0005737);	PABPC; polyadenylate-binding protein	--	RNA recognition motif. (a.k.a. RRM, RBD, or RNP domain)	Polyadenylate-binding protein 1 OS=Bos taurus OX=9913 GN=PABPC1 PE=2 SV=1	Polyadenylate-binding protein OS=Neomonachus schauinslandi OX=29088 GN=LOC110582580 PE=3 SV=1	--	polyadenylate-binding protein 4-like [Neomonachus schauinslandi]
SscrChrXG273520	79972742	79973842	+	Translation, ribosomal structure and biogenesis	Molecular Function: RNA binding (GO:0003723);; Cellular Component: cytoplasm (GO:0005737);	PABPC; polyadenylate-binding protein	--	RNA recognition motif. (a.k.a. RRM, RBD, or RNP domain)	Polyadenylate-binding protein 1 OS=Bos taurus OX=9913 GN=PABPC1 PE=2 SV=1	Polyadenylate-binding protein OS=Camelus ferus OX=419612 GN=CB1_002276003 PE=3 SV=1	--	polyadenylate-binding protein 1 [Camelus ferus]
SscrChrXG273540	82568128	82568577	+	--	Molecular Function: DNA binding (GO:0003677);; Cellular Component: nucleus (GO:0005634);; Biological Process: regulation of DNA-templated transcription (GO:0006355);	TGIF2L, TGIFL; homeobox protein TGIF2L	Transcription	Homeobox KN domain	Homeobox protein TGIF2LX OS=Miopithecus talapoin OX=36231 GN=TGIF2LX PE=2 SV=1	Homeobox domain-containing protein OS=Catagonus wagneri OX=51154 PE=4 SV=1	Transcription	homeobox protein TGIF2LX [Sus scrofa]
SscrChrXG273550	83728105	83729253	+	Translation, ribosomal structure and biogenesis	Molecular Function: RNA binding (GO:0003723);	PABPC; polyadenylate-binding protein	--	RNA recognition motif. (a.k.a. RRM, RBD, or RNP domain)	Polyadenylate-binding protein 5 OS=Macaca mulatta OX=9544 GN=PABPC5 PE=3 SV=1	Polyadenylate-binding protein 5 OS=Sus scrofa OX=9823 GN=LOC100518351 PE=4 SV=1	RNA processing and modification	polyadenylate-binding protein 5 [Sus scrofa]
SscrChrXG273570	84099936	84228251	+	Secondary metabolites biosynthesis, transport and catabolism	Molecular Function: calcium ion binding (GO:0005509);; Cellular Component: plasma membrane (GO:0005886);; Biological Process: homophilic cell adhesion via plasma membrane adhesion molecules (GO:0007156);; Cellular Component: membrane (GO:0016021);	PCDHD1; protocadherin delta 1	--	Cadherin domain	Protocadherin-11 X-linked OS=Sus scrofa OX=9823 GN=PCDH11X PE=2 SV=1	Protocadherin-11 X-linked OS=Sus scrofa OX=9823 GN=PCDH11X PE=4 SV=2	Signal transduction mechanisms	protocadherin-11 X-linked isoform X7 [Sus scrofa]
SscrChrXG273580	85331776	85334328	+	--	Molecular Function: RNA binding (GO:0003723);; Cellular Component: extracellular region (GO:0005576);; Biological Process: mRNA processing (GO:0006397);; Biological Process: mRNA export from nucleus (GO:0006406);	HNRNPA2B1; heterogeneous nuclear ribonucleoprotein A2/B1	General function prediction only	Nuclear factor hnRNPA1	Heterogeneous nuclear ribonucleoproteins A2/B1 OS=Pongo abelii OX=9601 GN=HNRNPA2B1 PE=2 SV=1	Heterogeneous nuclear ribonucleoprotein A2/B1 OS=Sus scrofa OX=9823 PE=4 SV=1	RNA processing and modification	heterogeneous nuclear ribonucleoproteins A2/B1 isoform X2 [Loxodonta africana]
SscrChrXG273630	87277837	87280398	+	Translation, ribosomal structure and biogenesis	Molecular Function: RNA binding (GO:0003723);	--	General function prediction only	RNA recognition motif. (a.k.a. RRM, RBD, or RNP domain)	Heterogeneous nuclear ribonucleoprotein A1 OS=Macaca mulatta OX=9544 GN=HNRNPA1 PE=2 SV=3	Heterogeneous nuclear ribonucleoprotein D-like OS=Sus scrofa OX=9823 PE=4 SV=1	RNA processing and modification	heterogeneous nuclear ribonucleoprotein D-like [Phacochoerus africanus]
SscrChrXG273650	88218630	89161206	+	--	Molecular Function: actin binding (GO:0003779);; Biological Process: actin filament organization (GO:0007015);; Biological Process: female gamete generation (GO:0007292);; Molecular Function: small GTPase binding (GO:0031267);	DIAPH2; diaphanous 2	--	Formin Homology 2 Domain	--	Diaphanous related formin 2 OS=Sus scrofa OX=9823 GN=DIAPH2 PE=3 SV=1	--	protein diaphanous homolog 2 isoform X2 [Sus scrofa]
SscrChrXG273650	88218630	89161206	+	--	Molecular Function: actin binding (GO:0003779);; Biological Process: actin filament organization (GO:0007015);; Biological Process: female gamete generation (GO:0007292);; Molecular Function: small GTPase binding (GO:0031267);	DIAPH2; diaphanous 2	--	Formin Homology 2 Domain	--	Diaphanous related formin 2 OS=Sus scrofa OX=9823 GN=DIAPH2 PE=3 SV=1	--	protein diaphanous homolog 2 isoform X2 [Sus scrofa]
SscrChrXG273660	90482567	90482899	+	--	Cellular Component: ribosome (GO:0005840);; Cellular Component: ribonucleoprotein complex (GO:1990904);	RP-L10Ae, RPL10A; large subunit ribosomal protein L10Ae	Translation, ribosomal structure and biogenesis	Ribosomal protein L1p/L10e family	60S ribosomal protein L10a OS=Bos taurus OX=9913 GN=RPL10A PE=2 SV=3	Ribosomal protein OS=Bos mutus OX=72004 GN=E5288_WYG020515 PE=3 SV=1	Translation, ribosomal structure and biogenesis	hypothetical protein MJT46_004569 [Ovis ammon polii x Ovis aries]
SscrChrXG273670	91430180	91431858	-	--	--	--	--	--	--	RAB32, member RAS onco family OS=Sus scrofa OX=9823 GN=ADGB PE=4 SV=1	--	uncharacterized protein LOC125111312 [Phacochoerus africanus]
SscrChrXG273690	91593529	91739568	-	--	Molecular Function: calcium ion binding (GO:0005509);; Cellular Component: plasma membrane (GO:0005886);; Biological Process: homophilic cell adhesion via plasma membrane adhesion molecules (GO:0007156);; Biological Process: brain development (GO:0007420);; Cellular Component: membrane (GO:0016021);	PCDHD2; protocadherin delta 2	--	Cadherin domain	Protocadherin-18 OS=Bos taurus OX=9913 GN=PCDH18 PE=2 SV=1	Protocadherin 19 OS=Sus scrofa OX=9823 PE=4 SV=1	Function unknown	protocadherin-19 [Talpa occidentalis]
SscrChrXG273700	91824532	91847125	+	--	Biological Process: negative regulation of endothelial cell proliferation (GO:0001937);; Cellular Component: membrane (GO:0016021);; Biological Process: negative regulation of angiogenesis (GO:0016525);	--	--	BRICHOS domain	Leukocyte cell-derived chemotaxin 1 OS=Bos taurus OX=9913 GN=CNMD PE=1 SV=2	Tenomodulin OS=Sus scrofa OX=9823 GN=TNMD PE=3 SV=1	Function unknown	PREDICTED: tenomodulin [Odobenus rosmarus divergens]
SscrChrXG273770	92170443	92184155	-	--	Cellular Component: plasma membrane (GO:0005886);; Cellular Component: membrane (GO:0016021);	--	--	XK-related protein	XK-related protein 2 OS=Sminthopsis macroura OX=9302 GN=XKRX PE=2 SV=1	XK-related protein OS=Sus scrofa OX=9823 GN=XKRX PE=3 SV=1	Function unknown	XK-related protein 2 [Sus scrofa]
SscrChrXG273780	92226473	92238650	+	--	Molecular Function: GTPase activity (GO:0003924);; Molecular Function: GTP binding (GO:0005525);	ARL13A; ADP-ribosylation factor-like protein 13A	--	ADP-ribosylation factor family	ADP-ribosylation factor-like protein 2 OS=Bos taurus OX=9913 GN=ARL2 PE=1 SV=1	ADP-ribosylation factor-like protein 13A OS=Sus scrofa OX=9823 PE=4 SV=1	--	ADP-ribosylation factor-like protein 13A [Sus scrofa]
SscrChrXG273790	92254891	92290377	-	Translation, ribosomal structure and biogenesis	Molecular Function: tRNA (uracil(54)-C5)-methyltransferase activity, S-adenosyl methionine-dependent (GO:0030697);	TRMT2B, TRM2; tRNA (uracil-5-)-methyltransferase [EC:2.1.1.35]	Translation, ribosomal structure and biogenesis	Methyltransferase domain	tRNA (uracil-5-)-methyltransferase homolog B OS=Pongo abelii OX=9601 GN=TRMT2B PE=2 SV=1	tRNA (uracil(54)-C(5))-methyltransferase OS=Sus scrofa OX=9823 PE=3 SV=1	Translation, ribosomal structure and biogenesis	tRNA (uracil(54)-C(5))-methyltransferase homolog isoform X1 [Sus scrofa]
SscrChrXG273800	92316567	92329476	+	--	Cellular Component: peroxisomal membrane (GO:0005778);; Cellular Component: endoplasmic reticulum membrane (GO:0005789);; Cellular Component: membrane (GO:0016021);	--	--	DoxX-like family	Novel acetylcholine receptor chaperone OS=Bos taurus OX=9913 GN=TMEM35A PE=2 SV=1	Novel acetylcholine receptor chaperone OS=Sus scrofa OX=9823 GN=TMEM35A PE=3 SV=1	Function unknown	transmembrane protein 35A [Sus scrofa]
SscrChrXG273820	92437138	92484528	+	--	Cellular Component: plasma membrane (GO:0005886);; Molecular Function: zinc ion binding (GO:0008270);; Cellular Component: synapse (GO:0045202);; Cellular Component: anchoring junction (GO:0070161);	--	--	EF hand	Dystrophin OS=Canis lupus familiaris OX=9615 GN=DMD PE=2 SV=1	Dystrophin related protein 2 OS=Sus scrofa OX=9823 PE=4 SV=1	Cytoskeleton	dystrophin-related protein 2 [Phacochoerus africanus]
SscrChrXG273830	92490113	92513648	-	--	Cellular Component: transcription factor TFIID complex (GO:0005669);; Biological Process: transcription initiation at RNA polymerase II promoter (GO:0006367);	TAF7; transcription initiation factor TFIID subunit 7	Transcription	TAFII55 protein conserved region	Transcription initiation factor TFIID subunit 7 OS=Macaca fascicularis OX=9541 GN=TAF7 PE=2 SV=1	TATA-box binding protein associated factor 7 like OS=Sus scrofa OX=9823 GN=TAF7L PE=3 SV=1	Transcription	transcription initiation factor TFIID subunit 7-like isoform X1 [Sus scrofa]
SscrChrXG273840	92542085	92543787	-	--	Cellular Component: mitochondrial inner membrane (GO:0005743);; Biological Process: protein transport (GO:0015031);; Cellular Component: mitochondrial intermembrane space protein transporter complex (GO:0042719);; Molecular Function: identical protein binding (GO:0042802);	TIM8; mitochondrial import inner membrane translocase subunit TIM8	Intracellular trafficking, secretion, and vesicular transport	Tim10/DDP family zinc finger	Mitochondrial import inner membrane translocase subunit Tim8 A OS=Bos taurus OX=9913 GN=TIMM8A PE=3 SV=1	Mitochondrial import inner membrane translocase subunit OS=Mustela putorius furo OX=9669 GN=TIMM8A PE=3 SV=1	Intracellular trafficking, secretion, and vesicular transport	mitochondrial import inner membrane translocase subunit Tim8 A [Bos taurus]
SscrChrXG273850	92544643	92577667	-	Signal transduction mechanisms	Biological Process: negative regulation of cytokine production (GO:0001818);; Biological Process: B cell affinity maturation (GO:0002344);; Molecular Function: non-membrane spanning protein tyrosine kinase activity (GO:0004715);; Molecular Function: ATP binding (GO:0005524);; Molecular Function: phosphatidylinositol-3,4,5-trisphosphate binding (GO:0005547);; Cellular Component: nucleus (GO:000563…	BTK; Bruton agammaglobulinemia tyrosine kinase [EC:2.7.10.2]	Signal transduction mechanisms	Protein tyrosine and serine/threonine kinase	Proto-oncogene tyrosine-protein kinase LCK OS=Saimiri sciureus OX=9521 GN=LCK PE=1 SV=3	Tyrosine-protein kinase OS=Sus scrofa OX=9823 GN=BTK PE=3 SV=1	Signal transduction mechanisms	tyrosine-protein kinase BTK [Phacochoerus africanus]
SscrChrXG273860	92581504	92585344	+	Translation, ribosomal structure and biogenesis	Biological Process: cytoplasmic translation (GO:0002181);; Molecular Function: structural constituent of ribosome (GO:0003735);; Cellular Component: endoplasmic reticulum (GO:0005783);; Cellular Component: plasma membrane (GO:0005886);; Cellular Component: cytosolic large ribosomal subunit (GO:0022625);; Cellular Component: obsolete polysomal ribosome (GO:0042788);	RP-L44e, RPL44; large subunit ribosomal protein L44e	Translation, ribosomal structure and biogenesis	Ribosomal protein L44	60S ribosomal protein L36a OS=Bos taurus OX=9913 GN=RPL36A PE=3 SV=3	60S ribosomal protein L36a OS=Sus scrofa OX=9823 GN=RPL36A PE=3 SV=1	Translation, ribosomal structure and biogenesis	60S ribosomal protein L36a [Sus scrofa]
SscrChrXG273870	92587768	92595464	-	Carbohydrate transport and metabolism	Molecular Function: hydrolase activity, hydrolyzing O-glycosyl compounds (GO:0004553);; Cellular Component: lysosome (GO:0005764);; Biological Process: carbohydrate metabolic process (GO:0005975);; Biological Process: lipid metabolic process (GO:0006629);	GLA; alpha-galactosidase [EC:3.2.1.22]	Carbohydrate transport and metabolism	Alpha galactosidase A	Alpha-N-acetylgalactosaminidase OS=Bos taurus OX=9913 GN=NAGA PE=2 SV=1	Alpha-galactosidase OS=Sus scrofa OX=9823 GN=GLA PE=3 SV=1	Carbohydrate transport and metabolism	alpha-galactosidase A [Sus scrofa]
SscrChrXG273920	92742977	92745854	-	--	Cellular Component: membrane (GO:0016021);	--	--	Armadillo-like	Armadillo repeat-containing X-linked protein 3 OS=Pongo abelii OX=9601 GN=ARMCX3 PE=2 SV=1	Arm_2 domain-containing protein OS=Sus scrofa OX=9823 PE=4 SV=1	Function unknown	protein ARMCX6 [Sus scrofa]
SscrChrXG273930	92751170	92754559	+	--	Cellular Component: nucleus (GO:0005634);; Cellular Component: cytosol (GO:0005829);; Biological Process: mitochondrion organization (GO:0007005);; Biological Process: protein localization (GO:0008104);; Biological Process: axonal transport of mitochondrion (GO:0019896);; Cellular Component: obsolete integral component of mitochondrial outer membrane (GO:0031307);; Biological Process: positive re…	--	--	Armadillo-like	Armadillo repeat-containing X-linked protein 3 OS=Pongo abelii OX=9601 GN=ARMCX3 PE=2 SV=1	Armadillo repeat containing X-linked 3 OS=Sus scrofa OX=9823 GN=ARMCX3 PE=3 SV=1	Function unknown	armadillo repeat-containing X-linked protein 3 [Sus scrofa]
SscrChrXG273940	92776860	92781434	-	--	--	--	--	Armadillo-like	Armadillo repeat-containing X-linked protein 1 OS=Pongo abelii OX=9601 GN=ARMCX1 PE=2 SV=1	Armadillo repeat containing X-linked 2 OS=Sus scrofa OX=9823 GN=ARMCX2 PE=4 SV=1	Function unknown	armadillo repeat-containing X-linked protein 2 [Sus scrofa]
SscrChrXG273960	92894996	92895538	-	--	Molecular Function: RNA binding (GO:0003723);	HNRNPF_H; heterogeneous nuclear ribonucleoprotein F/H	RNA processing and modification	RNA recognition motif. (a.k.a. RRM, RBD, or RNP domain)	Heterogeneous nuclear ribonucleoprotein F OS=Macaca fascicularis OX=9541 GN=HNRNPF PE=2 SV=3	RRM domain-containing protein OS=Sus scrofa OX=9823 PE=4 SV=1	RNA processing and modification	heterogeneous nuclear ribonucleoprotein F [Orycteropus afer afer]
SscrChrXG273970	92901664	92936028	-	--	Molecular Function: RNA binding (GO:0003723);; Cellular Component: nucleoplasm (GO:0005654);; Cellular Component: cytoplasm (GO:0005737);; Biological Process: mRNA export from nucleus (GO:0006406);	NXF, TAP, MEX67; nuclear RNA export factor	RNA processing and modification	Tap, RNA-binding	Nuclear RNA export factor 1 OS=Pongo abelii OX=9601 GN=NXF1 PE=3 SV=1	Nuclear RNA export factor 2-like OS=Sus scrofa OX=9823 PE=3 SV=1	RNA processing and modification	nuclear RNA export factor 2 [Sus scrofa]
SscrChrXG273980	92960250	92995410	-	--	Molecular Function: nucleic acid binding (GO:0003676);; Molecular Function: zinc ion binding (GO:0008270);	--	--	Zinc-finger of C2H2 type	Lysine-rich coiled-coil protein 1 OS=Bos taurus OX=9913 GN=KRCC1 PE=2 SV=1	Zinc finger matrin-type 1 OS=Sus scrofa OX=9823 GN=ZMAT1 PE=4 SV=1	RNA processing and modification	zinc finger matrin-type protein 1 isoform X3 [Sus scrofa]
SscrChrXG273990	93143448	93145418	+	--	Molecular Function: molecular_function (GO:0003674);; Molecular Function: binding (GO:0005488);; Molecular Function: protein binding (GO:0005515);; Cellular Component: cellular_component (GO:0005575);; Cellular Component: intracellular anatomical structure (GO:0005622);; Cellular Component: obsolete cell (GO:0005623);; Cellular Component: nucleus (GO:0005634);; Biological Process: regulation of D…	--	--	Brain expressed X-linked like family	Transcription elongation factor A protein-like 4 OS=Pongo abelii OX=9601 GN=TCEAL4 PE=2 SV=1	Transcription elongation factor A protein-like 4 OS=Sus scrofa OX=9823 GN=TCEAL2 PE=4 SV=1	Transcription	transcription elongation factor A protein-like 4 [Phacochoerus africanus]
SscrChrXG274000	93159720	93173157	-	--	--	--	--	Brain expressed X-linked like family	Protein BEX5 OS=Bos taurus OX=9913 GN=BEX5 PE=3 SV=1	Protein BEX4 OS=Camelus ferus OX=419612 GN=CB1_002286001 PE=3 SV=1	Function unknown	hypothetical protein CB1_002286001 [Camelus ferus]
SscrChrXG274010	93217289	93226352	+	--	Biological Process: positive regulation of cell population proliferation (GO:0008284);; Biological Process: negative regulation of apoptotic process (GO:0043066);; Biological Process: negative regulation of cell differentiation (GO:0045596);; Biological Process: negative regulation of DNA-templated transcription (GO:0045892);	--	--	--	--	Melanoma antigen preferentially expressed in tumors-like OS=Sus scrofa OX=9823 GN=LOC100622504 PE=3 SV=1	Function unknown	melanoma antigen preferentially expressed in tumors-like [Phacochoerus africanus]
SscrChrXG274020	93234417	93269982	+	--	Molecular Function: RNA binding (GO:0003723);; Cellular Component: nucleoplasm (GO:0005654);; Cellular Component: cytoplasm (GO:0005737);; Biological Process: mRNA export from nucleus (GO:0006406);	NXF, TAP, MEX67; nuclear RNA export factor	RNA processing and modification	TAP C-terminal domain	Nuclear RNA export factor 1 OS=Pongo abelii OX=9601 GN=NXF1 PE=3 SV=1	NTF2 domain-containing protein OS=Sus scrofa OX=9823 PE=3 SV=1	RNA processing and modification	nuclear RNA export factor 2-like [Phacochoerus africanus]
SscrChrXG274030	93271453	93294509	-	--	Molecular Function: RNA binding (GO:0003723);; Cellular Component: nucleoplasm (GO:0005654);; Cellular Component: cytoplasm (GO:0005737);; Biological Process: mRNA export from nucleus (GO:0006406);	NXF, TAP, MEX67; nuclear RNA export factor	RNA processing and modification	Tap, RNA-binding	Nuclear RNA export factor 1 OS=Pongo abelii OX=9601 GN=NXF1 PE=3 SV=1	NTF2 domain-containing protein OS=Sus scrofa OX=9823 PE=3 SV=1	RNA processing and modification	nuclear RNA export factor 2-like [Phacochoerus africanus]
SscrChrXG274040	93308943	93311638	-	--	Biological Process: positive regulation of cell population proliferation (GO:0008284);; Biological Process: negative regulation of apoptotic process (GO:0043066);; Biological Process: negative regulation of cell differentiation (GO:0045596);; Biological Process: negative regulation of DNA-templated transcription (GO:0045892);	--	--	Leucine Rich repeats (2 copies)	Leucine-rich repeat-containing protein 14 OS=Bos taurus OX=9913 GN=LRRC14 PE=2 SV=1	Melanoma antigen preferentially expressed in tumors-like OS=Sus scrofa OX=9823 GN=LOC100622504 PE=3 SV=1	Function unknown	melanoma antigen preferentially expressed in tumors-like [Phacochoerus africanus]
SscrChrXG274070	93395214	93399849	+	--	--	--	--	Armadillo-like	Armadillo repeat-containing X-linked protein 5 OS=Pongo abelii OX=9601 GN=ARMCX5 PE=2 SV=1	Arm_2 domain-containing protein OS=Sus scrofa OX=9823 PE=4 SV=1	Function unknown	armadillo repeat-containing X-linked protein 5-like [Phacochoerus africanus]
SscrChrXG274080	93435082	93440641	+	--	Cellular Component: cellular_component (GO:0005575);; Cellular Component: intracellular anatomical structure (GO:0005622);; Cellular Component: obsolete cell (GO:0005623);; Cellular Component: nucleus (GO:0005634);; Cellular Component: cytoplasm (GO:0005737);; Cellular Component: cytosol (GO:0005829);; Biological Process: transport (GO:0006810);; Biological Process: vacuolar transport (GO:0007034…	--	--	Armadillo-like	G-protein coupled receptor-associated sorting protein 2 OS=Pongo abelii OX=9601 GN=GPRASP2 PE=2 SV=1	G protein-coupled receptor associated sorting protein 1 OS=Sus scrofa OX=9823 GN=GPRASP1 PE=3 SV=1	Function unknown	G-protein coupled receptor-associated sorting protein 1 [Sus scrofa]
SscrChrXG274090	93442370	93528414	+	--	Molecular Function: amyloid-beta binding (GO:0001540);; Molecular Function: G protein-coupled receptor binding (GO:0001664);; Molecular Function: molecular_function (GO:0003674);; Molecular Function: signaling receptor binding (GO:0005102);; Molecular Function: binding (GO:0005488);; Molecular Function: protein binding (GO:0005515);; Cellular Component: cellular_component (GO:0005575);; Cellular …	--	--	Armadillo-like	G-protein coupled receptor-associated sorting protein 2 OS=Pongo abelii OX=9601 GN=GPRASP2 PE=2 SV=1	G protein-coupled receptor associated sorting protein 2 OS=Sus scrofa OX=9823 GN=GPRASP2 PE=3 SV=1	Signal transduction mechanisms	G-protein coupled receptor-associated sorting protein 2 [Sus scrofa]
SscrChrXG274110	93532150	93548134	+	--	Biological Process: system process (GO:0003008);; Molecular Function: molecular_function (GO:0003674);; Molecular Function: binding (GO:0005488);; Molecular Function: protein binding (GO:0005515);; Cellular Component: cellular_component (GO:0005575);; Cellular Component: intracellular anatomical structure (GO:0005622);; Cellular Component: obsolete cell (GO:0005623);; Cellular Component: nucleus …	--	--	Armadillo-like	Protein BHLHb9 OS=Macaca fascicularis OX=9541 GN=BHLHB9 PE=2 SV=1	Basic helix-loop-helix family member b9 OS=Sus scrofa OX=9823 GN=BHLHB9 PE=3 SV=1	Function unknown	protein BHLHb9 [Sus scrofa]
SscrChrXG274140	93658054	93664200	+	--	Molecular Function: RNA binding (GO:0003723);; Molecular Function: mRNA binding (GO:0003729);; Cellular Component: nucleus (GO:0005634);; Cellular Component: cytoplasm (GO:0005737);; Biological Process: poly(A)+ mRNA export from nucleus (GO:0016973);	NXF, TAP, MEX67; nuclear RNA export factor	RNA processing and modification	Tap, RNA-binding	Nuclear RNA export factor 1 OS=Bos taurus OX=9913 GN=NXF1 PE=2 SV=1	NTF2 domain-containing protein OS=Sus scrofa OX=9823 GN=LOC110257686 PE=3 SV=4	RNA processing and modification	nuclear RNA export factor 3-like [Sus scrofa]
SscrChrXG274160	93705806	93706276	-	--	Molecular Function: RNA polymerase II-specific DNA-binding transcription factor binding (GO:0001085);; Molecular Function: RNA polymerase II-specific DNA-binding transcription factor binding (GO:0001102);; Biological Process: positive regulation of neuroblast proliferation (GO:0002052);; Molecular Function: molecular_function (GO:0003674);; Molecular Function: binding (GO:0005488);; Molecular Fun…	--	--	Brain expressed X-linked like family	Protein BEX2 OS=Bos taurus OX=9913 GN=BEX2 PE=2 SV=1	Protein BEX1 OS=Sus scrofa OX=9823 PE=3 SV=1	Function unknown	protein BEX2-like isoform X1 [Sus scrofa]
SscrChrXG274170	93723482	93725810	+	--	--	--	--	--	--	RAB32, member RAS onco family OS=Sus scrofa OX=9823 GN=ADGB PE=4 SV=1	--	--
SscrChrXG274180	93741937	93782311	-	--	Molecular Function: mRNA binding (GO:0003729);; Cellular Component: nucleus (GO:0005634);; Cellular Component: cytoplasm (GO:0005737);; Biological Process: mRNA export from nucleus (GO:0006406);	--	RNA processing and modification	Tap, RNA-binding	Nuclear RNA export factor 1 OS=Bos taurus OX=9913 GN=NXF1 PE=2 SV=1	NTF2 domain-containing protein OS=Sus scrofa OX=9823 PE=3 SV=1	RNA processing and modification	nuclear RNA export factor 3-like [Sus scrofa]
SscrChrXG274190	93783192	93783557	+	--	Cellular Component: spindle pole (GO:0000922);; Cellular Component: nucleoplasm (GO:0005654);; Cellular Component: cytosol (GO:0005829);; Cellular Component: microtubule (GO:0005874);; Biological Process: chromosome segregation (GO:0007059);; Biological Process: regulation of cell migration (GO:0030334);; Biological Process: regulation of cell population proliferation (GO:0042127);; Molecular Fun…	--	--	Brain expressed X-linked like family	Protein BEX4 OS=Pongo abelii OX=9601 GN=BEX4 PE=3 SV=1	Brain expressed X-linked 4 OS=Sus scrofa OX=9823 GN=BEX4 PE=3 SV=1	Function unknown	protein BEX4 [Sus scrofa]
SscrChrXG274200	93810039	93810392	-	--	Molecular Function: molecular_function (GO:0003674);; Molecular Function: binding (GO:0005488);; Molecular Function: protein binding (GO:0005515);; Cellular Component: cellular_component (GO:0005575);; Cellular Component: intracellular anatomical structure (GO:0005622);; Cellular Component: obsolete cell (GO:0005623);; Cellular Component: nucleus (GO:0005634);; Biological Process: regulation of D…	--	--	Brain expressed X-linked like family	Transcription elongation factor A protein-like 8 OS=Bos taurus OX=9913 GN=TCEAL8 PE=3 SV=1	Transcription elongation factor A like 8 OS=Sus scrofa OX=9823 GN=TCEAL8 PE=4 SV=1	Transcription	transcription elongation factor A protein-like 8 isoform X2 [Sus scrofa]
SscrChrXG274210	93826742	93851160	-	--	Molecular Function: mRNA binding (GO:0003729);; Cellular Component: nucleus (GO:0005634);; Cellular Component: cytoplasm (GO:0005737);; Biological Process: mRNA export from nucleus (GO:0006406);	--	--	Brain expressed X-linked like family	Protein BEX2 OS=Bos taurus OX=9913 GN=BEX2 PE=2 SV=1	Tap-RNA_bind domain-containing protein OS=Ovis aries OX=9940 GN=JEQ12_020555 PE=4 SV=1	Function unknown	hypothetical protein MJG53_020196 [Ovis ammon polii x Ovis aries]
SscrChrXG274220	93861926	93862759	+	--	Biological Process: maturation of SSU-rRNA from tricistronic rRNA transcript (SSU-rRNA, 5.8S rRNA, LSU-rRNA) (GO:0000462);; Cellular Component: nucleolus (GO:0005730);; Cellular Component: small-subunit processome (GO:0032040);	NOL10, ENP2; ribosome biogenesis protein ENP2	General function prediction only	NUC153 domain	--	Nucleolar protein 10 OS=Sus scrofa OX=9823 GN=NOL10 PE=3 SV=1	Function unknown	nucleolar protein 10 [Sus scrofa]
SscrChrXG274230	93877759	93878061	+	--	Molecular Function: molecular_function (GO:0003674);; Molecular Function: binding (GO:0005488);; Molecular Function: protein binding (GO:0005515);; Cellular Component: cellular_component (GO:0005575);; Cellular Component: intracellular anatomical structure (GO:0005622);; Cellular Component: obsolete cell (GO:0005623);; Cellular Component: nucleus (GO:0005634);; Biological Process: regulation of D…	--	--	Brain expressed X-linked like family	--	Transcription elongation factor A like 7 OS=Sus scrofa OX=9823 GN=TCEAL7 PE=4 SV=1	Transcription	transcription elongation factor A protein-like 7 [Sus scrofa]
SscrChrXG274240	93909208	93909522	+	--	Molecular Function: molecular_function (GO:0003674);; Molecular Function: binding (GO:0005488);; Molecular Function: protein binding (GO:0005515);; Cellular Component: cellular_component (GO:0005575);; Cellular Component: intracellular anatomical structure (GO:0005622);; Cellular Component: obsolete cell (GO:0005623);; Cellular Component: nucleus (GO:0005634);; Biological Process: regulation of D…	--	--	Brain expressed X-linked like family	Transcription elongation factor A protein-like 1 OS=Bos taurus OX=9913 GN=TCEAL1 PE=2 SV=1	Transcription elongation factor A like 9 OS=Sus scrofa OX=9823 GN=TCEAL9 PE=4 SV=1	Transcription	transcription elongation factor A protein-like 9 [Sus scrofa]
SscrChrXG274250	93931336	93931689	+	--	--	--	--	--	--	Collagen alpha-1(I) chain-like OS=Camelus dromedarius OX=9838 GN=Cadr_000002969 PE=4 SV=1	--	hypothetical protein Cadr_000002969 [Camelus dromedarius]
SscrChrXG274260	93931997	93932335	+	--	Molecular Function: molecular_function (GO:0003674);; Molecular Function: signaling receptor binding (GO:0005102);; Molecular Function: death receptor binding (GO:0005123);; Molecular Function: cytokine receptor binding (GO:0005126);; Molecular Function: nerve growth factor receptor binding (GO:0005163);; Molecular Function: neurotrophin receptor binding (GO:0005165);; Molecular Function: binding…	NGFRAP1; nerve growth factor receptor-associated protein 1	--	Brain expressed X-linked like family	Protein BEX3 OS=Bos taurus OX=9913 GN=BEX3 PE=3 SV=1	Protein BEX3 OS=Sus scrofa OX=9823 PE=3 SV=1	Signal transduction mechanisms	protein BEX3 isoform X1 [Phacochoerus africanus]
SscrChrXG274280	94076011	94107433	-	--	Cellular Component: nucleosome (GO:0000786);; Molecular Function: DNA binding (GO:0003677);; Molecular Function: structural constituent of chromatin (GO:0030527);; Molecular Function: protein heterodimerization activity (GO:0046982);	--	Chromatin structure and dynamics	--	--	Histone domain-containing protein (Fragment) OS=Gulo gulo OX=48420 GN=BN2614_LOCUS1 PE=3 SV=1	Chromatin structure and dynamics	uncharacterized protein LOC106508237 [Sus scrofa]
SscrChrXG274290	94108226	94125289	+	--	Cellular Component: nucleus (GO:0005634);; Molecular Function: WW domain binding (GO:0050699);	--	--	Brain expressed X-linked like family	Transcription elongation factor A protein-like 4 OS=Pongo abelii OX=9601 GN=TCEAL4 PE=2 SV=1	Transcription elongation factor A protein-like 3 OS=Sus scrofa OX=9823 GN=TCEAL3 PE=1 SV=3	Transcription	transcription elongation factor A protein-like 3 isoform X1 [Sus scrofa]
SscrChrXG274300	94152844	94153323	+	--	Cellular Component: nucleoplasm (GO:0005654);	--	--	Brain expressed X-linked like family	Transcription elongation factor A protein-like 1 OS=Bos taurus OX=9913 GN=TCEAL1 PE=2 SV=1	Transcription elongation factor A protein-like 1 OS=Sus scrofa OX=9823 GN=TCEAL1 PE=3 SV=1	Translation, ribosomal structure and biogenesis	transcription elongation factor A protein-like 1 [Sus scrofa]
SscrChrXG274330	94186986	94198053	-	--	Biological Process: chromatin organization (GO:0006325);; Biological Process: regulation of DNA-templated transcription (GO:0006355);; Cellular Component: NuA4 histone acetyltransferase complex (GO:0035267);	MORF4L2, MRGX; mortality factor 4-like protein 2	--	MRG	Mortality factor 4-like protein 2 OS=Pan troglodytes OX=9598 GN=MORF4L2 PE=2 SV=1	Mortality factor 4-like protein 2 OS=Sus scrofa OX=9823 PE=4 SV=1	--	mortality factor 4-like protein 2 [Phacochoerus africanus]
SscrChrXG274340	94220518	94258820	-	--	Molecular Function: transmembrane signaling receptor activity (GO:0004888);; Molecular Function: chloride channel activity (GO:0005254);; Cellular Component: plasma membrane (GO:0005887);; Molecular Function: glycine binding (GO:0016594);; Molecular Function: transmitter-gated monoatomic ion channel activity (GO:0022824);; Cellular Component: chloride channel complex (GO:0034707);; Cellular Compo…	GLRA4; glycine receptor alpha-4	Signal transduction mechanisms	Neurotransmitter-gated ion-channel ligand binding domain	Glycine receptor subunit alpha-1 OS=Bos taurus OX=9913 GN=GLRA1 PE=1 SV=1	Glycine receptor subunit alpha-3 OS=Sus scrofa OX=9823 PE=3 SV=1	Signal transduction mechanisms	glycine receptor subunit alpha-4 [Sus scrofa]
SscrChrXG274350	94301106	94316923	+	--	Cellular Component: plasma membrane (GO:0005886);; Biological Process: inflammatory response (GO:0006954);; Biological Process: positive regulation of gene expression (GO:0010628);; Biological Process: astrocyte development (GO:0014002);; Cellular Component: membrane (GO:0016021);; Biological Process: central nervous system myelination (GO:0022010);; Biological Process: long-chain fatty acid bios…	PLP1; myelin proteolipid protein	--	Myelin proteolipid protein (PLP or lipophilin)	Myelin proteolipid protein OS=Sus scrofa OX=9823 GN=PLP1 PE=2 SV=1	Proteolipid protein 1 OS=Mustela putorius furo OX=9669 GN=PLP1 PE=3 SV=1	Function unknown	myelin proteolipid protein isoform X1 [Panthera tigris]
SscrChrXG274360	94358802	94370770	-	General function prediction only	Molecular Function: GTPase activity (GO:0003924);; Molecular Function: GTP binding (GO:0005525);; Molecular Function: GDP binding (GO:0019003);; Cellular Component: phagocytic vesicle membrane (GO:0030670);; Biological Process: Rab protein signal transduction (GO:0032482);; Molecular Function: identical protein binding (GO:0042802);	RAB9B; Ras-related protein Rab-9B	General function prediction only	Ras family	Ras-related protein Rab-9B OS=Pongo abelii OX=9601 GN=RAB9B PE=2 SV=1	RAB9B, member RAS oncogene family OS=Sus scrofa OX=9823 GN=RAB9B PE=3 SV=1	Intracellular trafficking, secretion, and vesicular transport	ras-related protein Rab-9B [Sus scrofa]
SscrChrXG274370	94430797	94431708	+	--	Cellular Component: nucleosome (GO:0000786);; Molecular Function: DNA binding (GO:0003677);; Molecular Function: structural constituent of chromatin (GO:0030527);; Molecular Function: protein heterodimerization activity (GO:0046982);	H2B; histone H2B	Chromatin structure and dynamics	Core histone H2A/H2B/H3/H4	Histone H2B type 1-K OS=Macaca fascicularis OX=9541 GN=H2BC12 PE=2 SV=3	Histone domain-containing protein OS=Sus scrofa OX=9823 PE=3 SV=1	Chromatin structure and dynamics	histone H2B.11-like [Phacochoerus africanus]
SscrChrXG274380	94456504	94457175	-	--	Cellular Component: nucleosome (GO:0000786);; Molecular Function: DNA binding (GO:0003677);; Molecular Function: structural constituent of chromatin (GO:0030527);; Molecular Function: protein heterodimerization activity (GO:0046982);	H2B; histone H2B	Chromatin structure and dynamics	Core histone H2A/H2B/H3/H4	Histone H2B type 1-K OS=Macaca fascicularis OX=9541 GN=H2BC12 PE=2 SV=3	Histone domain-containing protein OS=Sus scrofa OX=9823 PE=3 SV=1	Chromatin structure and dynamics	histone H2B.11-like [Phacochoerus africanus]
SscrChrXG274390	94507359	94508045	+	--	Cellular Component: nucleosome (GO:0000786);; Molecular Function: DNA binding (GO:0003677);; Molecular Function: structural constituent of chromatin (GO:0030527);; Molecular Function: protein heterodimerization activity (GO:0046982);	H2B; histone H2B	Chromatin structure and dynamics	Core histone H2A/H2B/H3/H4	Histone H2B type 1-K OS=Macaca fascicularis OX=9541 GN=H2BC12 PE=2 SV=3	Histone domain-containing protein OS=Sus scrofa OX=9823 PE=3 SV=1	Chromatin structure and dynamics	histone H2B.11-like [Phacochoerus africanus]
SscrChrXG274400	94532850	94533761	-	--	Cellular Component: nucleosome (GO:0000786);; Molecular Function: DNA binding (GO:0003677);; Molecular Function: structural constituent of chromatin (GO:0030527);; Molecular Function: protein heterodimerization activity (GO:0046982);	H2B; histone H2B	Chromatin structure and dynamics	Core histone H2A/H2B/H3/H4	Histone H2B type 1-K OS=Macaca fascicularis OX=9541 GN=H2BC12 PE=2 SV=3	Histone domain-containing protein OS=Sus scrofa OX=9823 PE=3 SV=1	Chromatin structure and dynamics	histone H2B.11-like [Phacochoerus africanus]
SscrChrXG274410	94550883	94558339	-	--	Molecular Function: ubiquitin-protein transferase activity (GO:0004842);	TMSB15; thymosin beta 15	Cell motility	Thymosin beta-4 family	Thymosin beta-4 OS=Bos taurus OX=9913 GN=TMSB4 PE=1 SV=2	HECT domain-containing protein OS=Sus scrofa OX=9823 PE=4 SV=1	Cell motility	hypothetical protein EI555_000538, partial [Monodon monoceros]
SscrChrXG274420	94575304	94585326	-	--	Cellular Component: membrane (GO:0016021);	--	General function prediction only	Mitochondrial carrier protein	--	Solute carrier family 25 member 53 OS=Sus scrofa OX=9823 GN=SLC25A53 PE=3 SV=1	Energy production and conversion	solute carrier family 25 member 53 [Sus scrofa]
SscrChrXG274440	94709287	94721374	-	--	Molecular Function: RNA polymerase II transcription regulatory region sequence-specific DNA binding (GO:0000977);; Molecular Function: DNA-binding transcription factor activity, RNA polymerase II-specific (GO:0000981);; Cellular Component: nucleus (GO:0005634);; Biological Process: regulation of transcription by RNA polymerase II (GO:0006357);; Cellular Component: membrane (GO:0016021);	ESX1; homeobox protein ESX1	General function prediction only	Homeodomain	Homeobox protein aristaless-like 4 OS=Bos taurus OX=9913 GN=ALX4 PE=2 SV=1	Homeobox domain-containing protein OS=Sus scrofa OX=9823 PE=4 SV=2	Transcription	homeobox protein ESX1 [Sus scrofa]

## Sheet: Table S8
Table S8 The genes in the region of top 5% FST and top 5% π ratio (TC vs WZS pigs)
GeneID	Gene_start(bp)	Gene_end(bp)	orientation	COG_class_annotation	GO_annotation	KEGG_annotation	KOG_class_annotation	Pfam_annotation	Swissprot_annotation	TrEMBL_annotation	eggNOG_class	eggNOG_class_annotation	nr_annotation
SscrChr1G000250	1197020	1335072	-	--	Molecular Function: calcium ion binding (GO:0005509);; Cellular Component: extracellular region (GO:0005576);	SMOC; SPARC-related modular calcium-binding protein	General function prediction only	Thyroglobulin type-1 repeat	Thyroglobulin OS=Bos taurus OX=9913 GN=TG PE=1 SV=1	SPARC-related modular calcium-binding protein 2 isoform 1 (Fragment) OS=Sus scrofa OX=9823 PE=4 SV=1	Function unknown	SPARC-related modular calcium-binding protein 2 isoform X2 [Sus scrofa]
SscrChr1G012370	169161153	169186536	-	Posttranslational modification, protein turnover, chaperones	Molecular Function: serine-type endopeptidase inhibitor activity (GO:0004867);; Cellular Component: extracellular space (GO:0005615);	SERPINB; serpin B	Defense mechanisms	Serpin (serine protease inhibitor)	Serpin B10 OS=Bos taurus OX=9913 GN=SERPINB10 PE=2 SV=1	SERPIN domain-containing protein OS=Sus scrofa OX=9823 PE=3 SV=1	Defense mechanisms	serpin B10 [Sus scrofa]
SscrChr1G012660	172685964	172920195	+	--	Molecular Function: calcium ion binding (GO:0005509);	CCBE1; collagen and calcium-binding EGF domain-containing protein 1	Signal transduction mechanisms	Collagen triple helix repeat (20 copies)	Nephronectin OS=Pongo abelii OX=9601 GN=NPNT PE=2 SV=1	EGF-like domain-containing protein OS=Sus scrofa OX=9823 PE=4 SV=1	Signal transduction mechanisms	collagen and calcium-binding EGF domain-containing protein 1 isoform X2 [Sus scrofa]
SscrChr1G012660	172685964	172920195	+	--	Molecular Function: calcium ion binding (GO:0005509);	CCBE1; collagen and calcium-binding EGF domain-containing protein 1	Signal transduction mechanisms	Collagen triple helix repeat (20 copies)	Nephronectin OS=Pongo abelii OX=9601 GN=NPNT PE=2 SV=1	EGF-like domain-containing protein OS=Sus scrofa OX=9823 PE=4 SV=1	Signal transduction mechanisms	collagen and calcium-binding EGF domain-containing protein 1 isoform X2 [Sus scrofa]
SscrChr1G012670	172977216	172998253	+	--	Molecular Function: mannose binding (GO:0005537);; Cellular Component: cytoplasm (GO:0005737);; Biological Process: endoplasmic reticulum to Golgi vesicle-mediated transport (GO:0006888);; Cellular Component: membrane (GO:0016021);	LMAN1, ERGIC53; lectin, mannose-binding 1	Intracellular trafficking, secretion, and vesicular transport	Legume-like lectin family	Protein ERGIC-53 OS=Chlorocebus aethiops OX=9534 GN=LMAN1 PE=1 SV=1	L-type lectin-like domain-containing protein OS=Sus scrofa OX=9823 PE=4 SV=1	Intracellular trafficking, secretion, and vesicular transport	protein ERGIC-53 [Sus scrofa]
SscrChr1G012690	173005005	173031485	+	--	Biological Process: neurotransmitter transport (GO:0006836);; Biological Process: exocytosis (GO:0006887);; Molecular Function: syntaxin binding (GO:0019905);; Cellular Component: synapse (GO:0045202);; Biological Process: regulation of neurotransmitter secretion (GO:0046928);; Cellular Component: anchoring junction (GO:0070161);	CPLX3_4; complexin-3/4	--	Synaphin protein	Complexin-3 OS=Bos taurus OX=9913 GN=CPLX3 PE=2 SV=1	Complexin 4 OS=Sus scrofa OX=9823 GN=CPLX4 PE=3 SV=1	Function unknown	complexin-4 [Sus scrofa]
SscrChr1G024430	291912642	292048572	+	General function prediction only	Biological Process: negative regulation of transcription by RNA polymerase II (GO:0000122);; Molecular Function: transcription corepressor binding (GO:0001222);; Molecular Function: p53 binding (GO:0002039);; Cellular Component: chromosome (GO:0005694);; Biological Process: DNA methylation (GO:0006306);; Biological Process: chromatin organization (GO:0006325);; Molecular Function: zinc ion bindin…	EHMT; [histone H3]-lysine9 N-trimethyltransferase EHMT [EC:2.1.1.355]	--	Ankyrin repeats (3 copies)	Histone-lysine N-methyltransferase SUV39H1 OS=Bos taurus OX=9913 GN=SUV39H1 PE=2 SV=1	Euchromatic histone lysine methyltransferase 1 OS=Sus scrofa OX=9823 GN=EHMT1 PE=4 SV=1	--	histone-lysine N-methyltransferase EHMT1 isoform X1 [Sus scrofa]
SscrChr1G024450	292074818	292268702	+	--	Molecular Function: voltage-gated calcium channel activity (GO:0005245);; Molecular Function: calcium ion binding (GO:0005509);; Cellular Component: voltage-gated calcium channel complex (GO:0005891);; Biological Process: regulation of monoatomic ion transmembrane transport (GO:0034765);	CACNA1B, CAV2.2; voltage-dependent calcium channel N type alpha-1B	--	Ion transport protein	Voltage-dependent N-type calcium channel subunit alpha-1B OS=Oryctolagus cuniculus OX=9986 GN=CACNA1B PE=1 SV=1	Voltage-dependent N-type calcium channel subunit alpha OS=Sus scrofa OX=9823 PE=3 SV=1	Inorganic ion transport and metabolism	LOW QUALITY PROTEIN: voltage-dependent N-type calcium channel subunit alpha-1B [Sus scrofa]
SscrChr1G003090	39249084	39635812	+	--	Molecular Function: signaling receptor binding (GO:0005102);; Cellular Component: membrane (GO:0016021);; Cellular Component: sarcoplasmic reticulum membrane (GO:0033017);	TRDN; triadin	--	Aspartyl beta-hydroxylase N-terminal region	Triadin OS=Canis lupus familiaris OX=9615 GN=TRDN PE=1 SV=2	Triadin OS=Sus scrofa OX=9823 PE=4 SV=1	Function unknown	triadin isoform X2 [Sus scrofa]
SscrChr1G005690	84037338	84039458	-	--	Cellular Component: endoplasmic reticulum (GO:0005783);; Cellular Component: plasma membrane (GO:0005886);; Biological Process: negative regulation of cell population proliferation (GO:0008285);; Biological Process: olfactory learning (GO:0008355);; Cellular Component: membrane (GO:0016020);; Cellular Component: membrane (GO:0016021);; Cellular Component: dendrite (GO:0030425);; Cellular Componen…	--	General function prediction only	Leucine rich repeat	Trophoblast glycoprotein OS=Macaca fascicularis OX=9541 GN=TPBG PE=2 SV=1	Trophoblast glycoprotein OS=Sus scrofa OX=9823 GN=TPBG PE=4 SV=1	Signal transduction mechanisms	trophoblast glycoprotein [Sus scrofa]
SscrChr1G005710	84100410	84100991	+	--	Molecular Function: mRNA binding (GO:0003729);; Cellular Component: mRNA cleavage factor complex (GO:0005849);; Biological Process: mRNA polyadenylation (GO:0006378);	NUDT21, CPSF5, CFIM25; cleavage and polyadenylation specificity factor subunit 5	RNA processing and modification	Nucleotide hydrolase	Cleavage and polyadenylation specificity factor subunit 5 OS=Bos taurus OX=9913 GN=NUDT21 PE=2 SV=1	Uncharacterized protein OS=Sus scrofa OX=9823 PE=4 SV=1	RNA processing and modification	hypothetical protein EI555_015555, partial [Monodon monoceros]
SscrChr1G005720	84162366	84262594	+	--	Cellular Component: nucleoplasm (GO:0005654);; Cellular Component: cytoplasm (GO:0005737);; Molecular Function: protein kinase binding (GO:0019901);; Molecular Function: protein tyrosine kinase inhibitor activity (GO:0030292);; Biological Process: release of sequestered calcium ion into cytosol (GO:0051209);	IBTK; inhibitor of Bruton tyrosine kinase	Function unknown	Regulator of chromosome condensation (RCC1) repeat	--	Inhibitor of Bruton tyrosine kinase OS=Sus scrofa OX=9823 GN=IBTK PE=4 SV=1	--	inhibitor of Bruton tyrosine kinase isoform X2 [Sus scrofa]
SscrChr1G005880	88221877	88244223	+	--	--	--	--	--	--	Protein NipSnap homolog 3A OS=Sus scrofa OX=9823 GN=LOC100739365 PE=3 SV=1	--	--
SscrChr10G177930	58561592	58570341	+	--	Biological Process: establishment of T cell polarity (GO:0001768);; Biological Process: positive regulation of cell-matrix adhesion (GO:0001954);; Biological Process: dendritic cell chemotaxis (GO:0002407);; Biological Process: monocyte chemotaxis (GO:0002548);; Cellular Component: extracellular space (GO:0005615);; Biological Process: inflammatory response (GO:0006954);; Biological Process: G pr…	CCL21, SLC; C-C motif chemokine 21	--	Small cytokines (intecrine/chemokine), interleukin-8 like	C-C motif chemokine 21 OS=Macaca mulatta OX=9544 GN=CCL21 PE=2 SV=1	C-C motif chemokine ligand 21 OS=Sus scrofa OX=9823 GN=CCL21 PE=2 SV=1	Signal transduction mechanisms	putative CCL21 chemokine [Sus scrofa]
SscrChr10G177950	58598634	58617146	-	--	Molecular Function: cytokine receptor activity (GO:0004896);; Cellular Component: membrane (GO:0016021);; Biological Process: head development (GO:0060322);	IL11RA; interleukin 11 receptor alpha	--	Immunoglobulin domain	Interleukin-11 receptor subunit alpha OS=Pongo abelii OX=9601 GN=IL11RA PE=2 SV=1	Interleukin 11 receptor subunit alpha OS=Sus scrofa OX=9823 GN=IL11RA PE=3 SV=1	Signal transduction mechanisms	interleukin-11 receptor subunit alpha [Sus scrofa]
SscrChr10G177960	58618957	58622530	-	Carbohydrate transport and metabolism	Molecular Function: UDP-glucose:hexose-1-phosphate uridylyltransferase activity (GO:0008108);; Molecular Function: zinc ion binding (GO:0008270);; Biological Process: galactose catabolic process via UDP-galactose (GO:0033499);	galT, GALT; UDPglucose--hexose-1-phosphate uridylyltransferase [EC:2.7.7.12]	Energy production and conversion	Galactose-1-phosphate uridyl transferase, C-terminal domain	--	Galactose-1-phosphate uridylyltransferase OS=Catagonus wagneri OX=51154 GN=GALT PE=3 SV=1	Energy production and conversion	galactose-1-phosphate uridylyltransferase isoform X1 [Sus scrofa]
SscrChr10G177970	58628756	58630492	+	--	Cellular Component: nuclear inner membrane (GO:0005637);; Cellular Component: nuclear outer membrane (GO:0005640);; Cellular Component: endoplasmic reticulum membrane (GO:0005789);; Cellular Component: lipid droplet (GO:0005811);; Biological Process: lipid transport (GO:0006869);; Cellular Component: membrane (GO:0016021);; Cellular Component: cytoplasmic vesicle (GO:0031410);; Biological Process…	SIGMAR1; sigma non-opioid intracellular receptor	Signal transduction mechanisms	ERG2 and Sigma1 receptor like protein	Sigma non-opioid intracellular receptor 1 OS=Mustela erminea OX=36723 GN=SIGMAR1 PE=2 SV=1	Sigma non-opioid intracellular receptor 1 OS=Sus scrofa OX=9823 GN=SIGMAR1 PE=3 SV=1	Signal transduction mechanisms	sigma non-opioid intracellular receptor 1 [Sus scrofa]
SscrChr10G177980	58631140	58647385	+	--	Molecular Function: DNA binding (GO:0003677);; Molecular Function: chromatin binding (GO:0003682);; Cellular Component: nucleus (GO:0005634);; Cellular Component: cytoplasm (GO:0005737);; Cellular Component: membrane raft (GO:0045121);; Biological Process: positive regulation of transcription by RNA polymerase II (GO:0045944);	ARID3; AT-rich interactive domain-containing protein 3	Transcription	ARID/BRIGHT DNA binding domain	--	AT-rich interaction domain 3C OS=Sus scrofa OX=9823 GN=ARID3C PE=4 SV=1	Transcription	AT-rich interactive domain-containing protein 3C isoform X2 [Sus scrofa]
SscrChr10G177990	58648430	58654797	+	--	Cellular Component: dynactin complex (GO:0005869);; Biological Process: cytoskeleton-dependent cytokinesis (GO:0061640);	DCTN3; dynactin 3	--	Dynactin subunit p22	Dynactin subunit 3 OS=Bos taurus OX=9913 GN=DCTN3 PE=2 SV=1	Dynactin subunit 3 OS=Balaenoptera physalus OX=9770 GN=E2I00_013038 PE=4 SV=1	Function unknown	dynactin subunit 3 isoform X1 [Sus scrofa]
SscrChr10G178000	58657861	58658352	+	--	Cellular Component: ribonuclease MRP complex (GO:0000172);; Biological Process: tRNA 5'-leader removal (GO:0001682);; Molecular Function: RNA binding (GO:0003723);	RPP25; ribonucleases P/MRP protein subunit RPP25 [EC:3.1.26.5]	Function unknown	Alba	Ribonuclease P protein subunit p25-like protein OS=Bos taurus OX=9913 GN=RPP25L PE=2 SV=1	Ribonuclease P protein subunit p25-like protein OS=Sus scrofa OX=9823 GN=RPP25L PE=4 SV=1	Function unknown	ribonuclease P protein subunit p25-like protein [Sus scrofa]
SscrChr10G178010	58679637	58719309	+	--	Molecular Function: cytokine receptor activity (GO:0004896);; Cellular Component: membrane (GO:0016021);	CNTFR; ciliary neurotrophic factor receptor	--	Fibronectin type III domain	Ciliary neurotrophic factor receptor subunit alpha OS=Canis lupus familiaris OX=9615 GN=CNTFR PE=2 SV=1	Ciliary neurotrophic factor receptor OS=Sus scrofa OX=9823 GN=CNTFR PE=3 SV=1	Signal transduction mechanisms	ciliary neurotrophic factor receptor subunit alpha [Sus scrofa]
SscrChr10G178020	58733782	58742516	+	--	Cellular Component: membrane (GO:0016021);	ENHO; adropin	--	--	Adropin OS=Bos taurus OX=9913 GN=ENHO PE=3 SV=1	Adropin OS=Sus scrofa OX=9823 PE=4 SV=1	Function unknown	adropin precursor [Lynx pardinus]
SscrChr10G179010	70057528	70114577	-	Replication, recombination and repair	Molecular Function: methyltransferase activity (GO:0008168);; Biological Process: methylation (GO:0032259);	TRDMT1, DNMT2; tRNA (cytosine38-C5)-methyltransferase [EC:2.1.1.204]	Transcription	C-5 cytosine-specific DNA methylase	tRNA (cytosine(38)-C(5))-methyltransferase OS=Bos taurus OX=9913 GN=TRDMT1 PE=2 SV=1	tRNA (Cytosine(38)-C(5))-methyltransferase OS=Sus scrofa OX=9823 PE=3 SV=1	Transcription	tRNA (cytosine(38)-C(5))-methyltransferase isoform X1 [Sus scrofa]
SscrChr10G181130	95097645	95136078	-	--	Biological Process: maturation of 5.8S rRNA (GO:0000460);; Biological Process: maturation of LSU-rRNA (GO:0000470);; Molecular Function: protein binding (GO:0005515);; Cellular Component: cellular_component (GO:0005575);; Cellular Component: intracellular anatomical structure (GO:0005622);; Cellular Component: obsolete cell (GO:0005623);; Cellular Component: nucleus (GO:0005634);; Cellular Compon…	WDR37; WD repeat-containing protein 37	Function unknown	WD domain, G-beta repeat	WD repeat-containing protein 37 OS=Pongo abelii OX=9601 GN=WDR37 PE=2 SV=1	WD repeat domain 37 OS=Sus scrofa OX=9823 GN=WDR37 PE=4 SV=1	Function unknown	WD repeat-containing protein 37 isoform X7 [Sus scrofa]
SscrChr10G181140	95142648	95145814	+	Lipid transport and metabolism	Molecular Function: isopentenyl-diphosphate delta-isomerase activity (GO:0004452);; Cellular Component: peroxisome (GO:0005777);; Biological Process: cholesterol biosynthetic process (GO:0006695);; Biological Process: isoprenoid biosynthetic process (GO:0008299);; Biological Process: dimethylallyl diphosphate biosynthetic process (GO:0050992);	idi, IDI; isopentenyl-diphosphate Delta-isomerase [EC:5.3.3.2]	Secondary metabolites biosynthesis, transport and catabolism	NUDIX domain	Isopentenyl-diphosphate Delta-isomerase 1 OS=Macaca fascicularis OX=9541 GN=IDI1 PE=2 SV=2	Isopentenyl-diphosphate Delta-isomerase OS=Sus scrofa OX=9823 GN=LOC100625049 PE=3 SV=1	Secondary metabolites biosynthesis, transport and catabolism	isopentenyl-diphosphate Delta-isomerase 1 isoform X2 [Sus scrofa]
SscrChr10G181150	95150862	95174421	-	General function prediction only	Biological Process: regulation of cyclin-dependent protein serine/threonine kinase activity (GO:0000079);; Biological Process: maturation of LSU-rRNA from tricistronic rRNA transcript (SSU-rRNA, 5.8S rRNA, LSU-rRNA) (GO:0000463);; Molecular Function: GTPase activity (GO:0003924);; Molecular Function: GTP binding (GO:0005525);; Cellular Component: nucleoplasm (GO:0005654);; Cellular Component: nuc…	NOG1; nucleolar GTP-binding protein	General function prediction only	NOG1 N-terminal helical domain	--	Nucleolar GTP-binding protein 1 OS=Sus scrofa OX=9823 GN=GTPBP4 PE=3 SV=1	Function unknown	nucleolar GTP-binding protein 1 [Sus scrofa]
SscrChr11G181450	1326652	1363498	+	--	Molecular Function: cytokine activity (GO:0005125);; Cellular Component: extracellular space (GO:0005615);; Biological Process: inflammatory response (GO:0006954);; Biological Process: positive regulation of granulocyte macrophage colony-stimulating factor production (GO:0032725);; Biological Process: positive regulation of interleukin-6 production (GO:0032755);; Biological Process: positive regu…	IL17D, IL27; interleukin 17D	--	Interleukin-17	--	Interleukin 17D OS=Sus scrofa OX=9823 GN=IL17D PE=3 SV=1	Function unknown	interleukin-17D [Sus scrofa]
SscrChr11G181460	1365430	1380869	-	--	Molecular Function: nucleic acid binding (GO:0003676);; Cellular Component: cytoplasm (GO:0005737);; Molecular Function: protein-lysine N-methyltransferase activity (GO:0016279);; Biological Process: peptidyl-lysine methylation (GO:0018022);	EEF1AKMT1, EFM5; EEF1A lysine methyltransferase 1 [EC:2.1.1.-]	Function unknown	Probable N6-adenine methyltransferase	EEF1A lysine methyltransferase 1 OS=Bos taurus OX=9913 GN=EEF1AKMT1 PE=2 SV=1	EEF1A lysine methyltransferase 1 OS=Sus scrofa OX=9823 GN=EEF1AKMT1 PE=3 SV=1	Translation, ribosomal structure and biogenesis	protein-lysine N-methyltransferase N6AMT2 [Sus scrofa]
SscrChr12G191310	16085735	16144171	-	Carbohydrate transport and metabolism	Biological Process: endocytosis (GO:0006897);; Cellular Component: membrane (GO:0016021);; Molecular Function: carbohydrate binding (GO:0030246);	MRC, CD206, CD280; mannose receptor, C type	--	Lectin C-type domain	Secretory phospholipase A2 receptor OS=Pongo abelii OX=9601 GN=PLA2R1 PE=2 SV=2	C-type mannose receptor 2 OS=Sus scrofa OX=9823 PE=4 SV=1	--	C-type mannose receptor 2 [Phacochoerus africanus]
SscrChr12G191320	16153859	16279553	-	Cell wall/membrane/envelope biogenesis	Molecular Function: protein serine/threonine kinase activity (GO:0004674);; Molecular Function: ATP binding (GO:0005524);; Cellular Component: nucleus (GO:0005634);; Biological Process: protein phosphorylation (GO:0006468);	TLK; tousled-like kinase [EC:2.7.11.1]	Signal transduction mechanisms	Protein kinase domain	Aurora kinase B OS=Bos taurus OX=9913 GN=AURKB PE=2 SV=1	serine/threonine-protein kinase tousled-like 2 isoform X1 OS=Tursiops truncatus OX=9739 GN=TLK2 PE=4 SV=1	Signal transduction mechanisms	serine/threonine-protein kinase tousled-like 2 isoform X1 [Phacochoerus africanus]
SscrChr12G191330	16316097	16332567	-	--	Biological Process: RNA methylation (GO:0001510);; Molecular Function: methyltransferase activity (GO:0008168);	METTL2; tRNA N(3)-methylcytidine methyltransferase METTL2 [EC:2.1.1.-]	General function prediction only	Methyltransferase domain	tRNA N(3)-methylcytidine methyltransferase METTL2 OS=Bos taurus OX=9913 GN=METTL2 PE=2 SV=1	tRNA N(3)-methylcytidine methyltransferase OS=Sus scrofa OX=9823 GN=METTL2A PE=3 SV=1	Function unknown	methyltransferase-like protein 2A [Sus scrofa]
SscrChr12G195360	28180282	28316303	-	Inorganic ion transport and metabolism	Molecular Function: carbonate dehydratase activity (GO:0004089);; Molecular Function: zinc ion binding (GO:0008270);	--	General function prediction only	Eukaryotic-type carbonic anhydrase	Carbonic anhydrase-related protein 10 OS=Macaca fascicularis OX=9541 GN=CA10 PE=2 SV=1	Carbonic anhydrase-related protein 10 OS=Cercocebus atys OX=9531 GN=CA10 PE=3 SV=1	Inorganic ion transport and metabolism	carbonic anhydrase-related protein 10 [Talpa occidentalis]
SscrChr13G212110	132924948	132934760	-	--	Molecular Function: RNA binding (GO:0003723);	LARP1; la-related protein 1	--	La domain	--	La ribonucleoprotein 1B OS=Moschus moschiferus OX=68415 GN=LARP1B PE=4 SV=1	--	PREDICTED: la-related protein 1B isoform X9 [Myotis brandtii]
SscrChr13G213560	151339926	151424730	-	Inorganic ion transport and metabolism	Molecular Function: ATP binding (GO:0005524);; Cellular Component: membrane (GO:0016021);; Molecular Function: ATP hydrolysis activity (GO:0016887);; Molecular Function: ATPase-coupled monoatomic cation transmembrane transporter activity (GO:0019829);; Molecular Function: metal ion binding (GO:0046872);; Molecular Function: P-type transmembrane transporter activity (GO:0140358);	ATP13A3_4_5; cation-transporting P-type ATPase 13A3/4/5 [EC:7.2.2.-]	Inorganic ion transport and metabolism	P5-type ATPase cation transporter	Polyamine-transporting ATPase 13A3 OS=Macaca fascicularis OX=9541 GN=ATP13A3 PE=2 SV=3	Cation-transporting ATPase OS=Sus scrofa OX=9823 GN=ATP13A3 PE=3 SV=1	Inorganic ion transport and metabolism	polyamine-transporting ATPase 13A3 isoform X2 [Phacochoerus africanus]
SscrChr13G214530	159041349	159173920	+	Replication, recombination and repair	Molecular Function: DNA binding (GO:0003677);; Molecular Function: DNA-directed DNA polymerase activity (GO:0003887);; Molecular Function: ATP binding (GO:0005524);; Biological Process: DNA-templated DNA replication (GO:0006261);; Biological Process: DNA repair (GO:0006281);	POLQ; DNA polymerase theta [EC:2.7.7.7]	General function prediction only	DNA polymerase family A	--	DNA-directed DNA polymerase OS=Sus scrofa OX=9823 GN=POLQ PE=4 SV=1	RNA processing and modification	DNA polymerase theta isoform X1 [Sus scrofa]
SscrChr13G214540	159177141	159506569	-	--	Cellular Component: cytoplasm (GO:0005737);; Cellular Component: plasma membrane (GO:0005886);; Biological Process: exocytosis (GO:0006887);	STXBP5, SRO7_77; syntaxin-binding protein 5	Intracellular trafficking, secretion, and vesicular transport	LLGL2	LLGL scribble cell polarity complex component 2 OS=Pongo abelii OX=9601 GN=LLGL2 PE=2 SV=1	Syntaxin binding protein 5 like OS=Sus scrofa OX=9823 GN=STXBP5L PE=3 SV=1	Intracellular trafficking, secretion, and vesicular transport	syntaxin-binding protein 5-like isoform X8 [Sus scrofa]
SscrChr13G214560	159674941	159716503	+	--	Biological Process: natural killer cell differentiation (GO:0001779);; Molecular Function: GTP binding (GO:0005525);; Biological Process: B cell differentiation (GO:0030183);; Biological Process: T cell differentiation in thymus (GO:0033077);; Molecular Function: protein homodimerization activity (GO:0042803);; Biological Process: regulation of Ras protein signal transduction (GO:0046578);; Biolo…	RABL3; Rab-like protein 3	--	Ras of Complex, Roc, domain of DAPkinase	Rab-like protein 3 OS=Bos taurus OX=9913 GN=RABL3 PE=2 SV=2	RAB, member of RAS oncogene family like 3 OS=Sus scrofa OX=9823 GN=RABL3 PE=4 SV=1	Intracellular trafficking, secretion, and vesicular transport	rab-like protein 3 isoform X1 [Equus caballus]
SscrChr13G214570	159725594	159775734	+	Secondary metabolites biosynthesis, transport and catabolism	Molecular Function: homogentisate 1,2-dioxygenase activity (GO:0004411);; Biological Process: L-phenylalanine catabolic process (GO:0006559);; Biological Process: tyrosine metabolic process (GO:0006570);; Molecular Function: metal ion binding (GO:0046872);	HGD, hmgA; homogentisate 1,2-dioxygenase [EC:1.13.11.5]	Amino acid transport and metabolism	Homogentisate 1,2-dioxygenase N-terminal	Homogentisate 1,2-dioxygenase OS=Pongo abelii OX=9601 GN=HGD PE=2 SV=1	Homogentisate 1,2-dioxygenase OS=Sus scrofa OX=9823 GN=HGD PE=3 SV=1	Amino acid transport and metabolism	homogentisate 1,2-dioxygenase [Sus scrofa]
SscrChr13G214580	159795525	159840428	-	--	Cellular Component: mitochondrial inner membrane (GO:0005743);; Cellular Component: membrane (GO:0016021);	NDUFB4; NADH dehydrogenase (ubiquinone) 1 beta subcomplex subunit 4	--	NADH-ubiquinone oxidoreductase B15 subunit (NDUFB4)	NADH dehydrogenase [ubiquinone] 1 beta subcomplex subunit 4 OS=Gorilla gorilla gorilla OX=9595 GN=NDUFB4 PE=2 SV=3	NADH dehydrogenase [ubiquinone] 1 beta subcomplex subunit 4 OS=Bos mutus OX=72004 GN=M91_19059 PE=3 SV=1	Energy production and conversion	hypothetical protein M91_19059 [Bos mutus]
SscrChr13G214590	159912844	159964679	+	--	Molecular Function: calcium ion binding (GO:0005509);; Cellular Component: extracellular region (GO:0005576);; Biological Process: negative regulation of apoptotic process (GO:0043066);; Biological Process: endothelial cell migration (GO:0043542);; Biological Process: endothelial cell differentiation (GO:0045446);; Biological Process: hematopoietic stem cell homeostasis (GO:0061484);	FSTL1; follistatin-related protein 1	--	Kazal-type serine protease inhibitor domain	Follistatin-related protein 1 OS=Pongo abelii OX=9601 GN=FSTL1 PE=2 SV=2	Follistatin like 1 OS=Sus scrofa OX=9823 GN=FSTL1 PE=4 SV=1	Extracellular structures	follistatin-related protein 1 isoform X1 [Sus scrofa]
SscrChr13G215030	165712062	165726078	+	--	Molecular Function: transcription cis-regulatory region binding (GO:0000976);; Molecular Function: DNA-binding transcription repressor activity, RNA polymerase II-specific (GO:0001227);; Cellular Component: cytoplasm (GO:0005737);; Biological Process: negative regulation of gene expression (GO:0010629);; Cellular Component: nuclear body (GO:0016604);; Biological Process: positive regulation of in…	ZBTB20, HOF, DPZF; zinc finger and BTB domain-containing protein 20	General function prediction only	BTB/POZ domain	Zinc finger and BTB domain-containing protein 8A OS=Bos taurus OX=9913 GN=ZBTB8A PE=2 SV=1	Zinc finger and BTB domain-containing protein 20 OS=Sus scrofa OX=9823 PE=4 SV=1	Transcription	zinc finger and BTB domain-containing protein 20 isoform X1 [Sus scrofa]
SscrChr13G215050	165743944	165744441	+	--	--	--	--	--	--	Uncharacterized protein OS=Molossus molossus OX=27622 GN=HJG59_010844 PE=4 SV=1	--	hypothetical protein HJG59_010844 [Molossus molossus]
SscrChr13G215090	165755419	165774740	-	--	Molecular Function: signaling receptor binding (GO:0005102);; Cellular Component: membrane (GO:0016021);; Biological Process: negative regulation of T cell activation (GO:0050868);	TIGIT; T-cell immunoreceptor with Ig and ITIM domains	--	Immunoglobulin domain	--	T cell immunoreceptor with Ig and ITIM domains OS=Sus scrofa OX=9823 GN=TIGIT PE=4 SV=1	Signal transduction mechanisms	T-cell immunoreceptor with Ig and ITIM domains isoform X1 [Sus scrofa]
SscrChr13G215100	165796119	165899459	+	--	Molecular Function: G protein-coupled receptor activity (GO:0004930);; Molecular Function: dopamine neurotransmitter receptor activity (GO:0004952);; Cellular Component: plasma membrane (GO:0005887);; Biological Process: adenylate cyclase-inhibiting dopamine receptor signaling pathway (GO:0007195);; Cellular Component: synapse (GO:0045202);; Biological Process: regulation of biological quality (G…	DRD3; dopamine receptor D3	General function prediction only	7 transmembrane receptor (rhodopsin family)	D(3) dopamine receptor OS=Chlorocebus aethiops OX=9534 GN=DRD3 PE=2 SV=1	D(3) dopamine receptor OS=Sus scrofa OX=9823 PE=3 SV=1	Signal transduction mechanisms	D(3) dopamine receptor isoform X1 [Sus scrofa]
SscrChr13G204960	50640752	50655881	+	Translation, ribosomal structure and biogenesis	Molecular Function: nucleic acid binding (GO:0003676);; Molecular Function: RNA helicase activity (GO:0003724);; Molecular Function: ATP binding (GO:0005524);; Molecular Function: hydrolase activity (GO:0016787);	DHX30; ATP-dependent RNA helicase DHX30 [EC:3.6.4.13]	RNA processing and modification	Helicase conserved C-terminal domain	ATP-dependent RNA helicase DHX30 OS=Bos taurus OX=9913 GN=DHX30 PE=2 SV=1	RNA helicase OS=Sus scrofa OX=9823 PE=4 SV=1	RNA processing and modification	putative ATP-dependent RNA helicase DHX30 isoform X1 [Sus scrofa]
SscrChr13G204970	50656429	50825977	-	--	Biological Process: microtubule cytoskeleton organization (GO:0000226);; Cellular Component: cytoplasm (GO:0005737);; Cellular Component: microtubule (GO:0005874);; Molecular Function: microtubule binding (GO:0008017);	MAP4; microtubule-associated protein 4	--	Tau and MAP protein, tubulin-binding repeat	Microtubule-associated protein 4 OS=Bos taurus OX=9913 GN=MAP4 PE=1 SV=1	Microtubule-associated protein OS=Sus scrofa OX=9823 PE=4 SV=1	Cytoskeleton	microtubule-associated protein 4 isoform X8 [Sus scrofa]
SscrChr13G204980	50825244	50858463	-	--	Biological Process: microtubule cytoskeleton organization (GO:0000226);; Cellular Component: cytoplasm (GO:0005737);; Cellular Component: microtubule (GO:0005874);; Molecular Function: microtubule binding (GO:0008017);	--	--	--	--	Microtubule-associated protein OS=Oryctolagus cuniculus OX=9986 GN=MAP4 PE=4 SV=1	--	nascent polypeptide-associated complex subunit alpha, muscle-specific form-like isoform X2 [Lutra lutra]
SscrChr13G204990	50872161	50902283	-	--	Molecular Function: protein tyrosine phosphatase activity (GO:0004725);; Cellular Component: nucleus (GO:0005634);; Cellular Component: cytoplasm (GO:0005737);; Biological Process: protein dephosphorylation (GO:0006470);; Biological Process: cell cycle (GO:0007049);; Molecular Function: protein kinase binding (GO:0019901);; Biological Process: cellular response to UV (GO:0034644);; Molecular Func…	CDC25A; M-phase inducer phosphatase 1 [EC:3.1.3.48]	Cell cycle control, cell division, chromosome partitioning	M-phase inducer phosphatase	M-phase inducer phosphatase 1 OS=Bos taurus OX=9913 GN=CDC25A PE=2 SV=1	M-phase inducer phosphatase OS=Sus scrofa OX=9823 GN=CDC25A PE=3 SV=2	Cell cycle control, cell division, chromosome partitioning	M-phase inducer phosphatase 1 isoform X1 [Sus scrofa]
SscrChr13G205630	52453954	52465042	-	--	Molecular Function: guanyl-nucleotide exchange factor activity (GO:0005085);; Biological Process: protein targeting to vacuole (GO:0006623);; Biological Process: vesicle-mediated transport (GO:0016192);; Cellular Component: Mon1-Ccz1 complex (GO:0035658);	MON1; vacuolar fusion protein MON1	Function unknown	First Longin domain of FUZ, MON1 and HPS1	Vacuolar fusion protein MON1 homolog A OS=Bos taurus OX=9913 GN=MON1A PE=2 SV=1	Vacuolar fusion protein MON1 homolog OS=Sus scrofa OX=9823 GN=MON1A PE=3 SV=1	Function unknown	vacuolar fusion protein MON1 homolog A [Phacochoerus africanus]
SscrChr13G205640	52494202	52596863	+	--	Molecular Function: RNA binding (GO:0003723);	--	General function prediction only	OCRE domain	RNA-binding protein 5 OS=Bos taurus OX=9913 GN=RBM5 PE=2 SV=1	RNA binding motif protein 6 OS=Sus scrofa OX=9823 GN=RBM6 PE=4 SV=1	Function unknown	RNA-binding protein 6 isoform X1 [Sus scrofa]
SscrChr13G205650	52607106	52639974	+	--	Biological Process: regulation of alternative mRNA splicing, via spliceosome (GO:0000381);; Molecular Function: RNA binding (GO:0003723);; Cellular Component: spliceosomal complex (GO:0005681);; Biological Process: mRNA processing (GO:0006397);; Biological Process: RNA splicing (GO:0008380);; Biological Process: regulation of apoptotic process (GO:0042981);; Molecular Function: metal ion binding …	RBM5_10; RNA-binding protein 5/10	General function prediction only	G-patch domain	RNA-binding protein 5 OS=Bos taurus OX=9913 GN=RBM5 PE=2 SV=1	RNA binding motif protein 5 OS=Sus scrofa OX=9823 GN=RBM5 PE=3 SV=1	RNA processing and modification	RNA-binding protein 5 [Sus scrofa]
SscrChr13G205870	53071884	53076894	-	--	Cellular Component: membrane (GO:0016021);	--	--	--	--	Chromosome 13 C3orf18 homolog OS=Sus scrofa OX=9823 GN=C13H3orf18 PE=1 SV=1	Function unknown	uncharacterized protein C3orf18 homolog [Sus scrofa]
SscrChr13G205880	53080312	53091278	+	Translation, ribosomal structure and biogenesis	Molecular Function: DNA binding (GO:0003677);; Biological Process: DNA methylation (GO:0006306);; Molecular Function: N-methyltransferase activity (GO:0008170);; Molecular Function: protein methyltransferase activity (GO:0008276);; Molecular Function: S-adenosylmethionine-dependent methyltransferase activity (GO:0008757);	hemK, prmC, HEMK; release factor glutamine methyltransferase [EC:2.1.1.297]	General function prediction only	PrmC N-terminal domain	--	HemK methyltransferase family member 1 OS=Sus scrofa OX=9823 GN=HEMK1 PE=4 SV=1	Translation, ribosomal structure and biogenesis	hemK methyltransferase family member 1 isoform X1 [Sus scrofa]
SscrChr13G205890	53119473	53123733	-	--	Cellular Component: plasma membrane (GO:0005886);; Biological Process: protein kinase C-activating G protein-coupled receptor signaling pathway (GO:0007205);; Biological Process: negative regulation of signal transduction (GO:0009968);; Biological Process: protein ubiquitination (GO:0016567);; Biological Process: intracellular signal transduction (GO:0035556);	CISH; cytokine inducible SH2-containing protein	Signal transduction mechanisms	SH2 domain	Cytokine-inducible SH2-containing protein OS=Bos taurus OX=9913 GN=CISH PE=2 SV=1	Cytokine-inducible SH2-containing protein OS=Sus scrofa OX=9823 GN=CISH PE=4 SV=1	Signal transduction mechanisms	cytokine-inducible SH2-containing protein [Sus scrofa]
SscrChr13G205910	53440701	53687853	+	--	Molecular Function: guanyl-nucleotide exchange factor activity (GO:0005085);; Biological Process: small GTPase-mediated signal transduction (GO:0007264);	DOCK3; dedicator of cytokinesis protein 3	Signal transduction mechanisms	C2 domain in Dock180 and Zizimin proteins	Mesencephalic astrocyte-derived neurotrophic factor OS=Bos taurus OX=9913 GN=MANF PE=1 SV=2	dedicator of cytokinesis protein 3 OS=Tursiops truncatus OX=9739 GN=DOCK3 PE=3 SV=1	Signal transduction mechanisms	dedicator of cytokinesis protein 3 isoform X2 [Phocoena sinus]
SscrChr13G207560	78949830	79626913	+	Function unknown	Cellular Component: plasma membrane (GO:0005886);; Biological Process: cell adhesion (GO:0007155);; Biological Process: axon guidance (GO:0007411);	CNTN4; contactin 4	Signal transduction mechanisms	Immunoglobulin domain	Contactin-1 OS=Bos taurus OX=9913 GN=CNTN1 PE=2 SV=1	Contactin 4 OS=Sus scrofa OX=9823 GN=CNTN4 PE=4 SV=1	Signal transduction mechanisms	contactin-4 isoform X1 [Phacochoerus africanus]
SscrChr14G233640	126458772	126552860	-	Carbohydrate transport and metabolism	Cellular Component: membrane (GO:0016021);; Molecular Function: transmembrane transporter activity (GO:0022857);	SLC16A12; MFS transporter, MCT family, solute carrier family 16 (monocarboxylic acid transporters), member 12	Carbohydrate transport and metabolism	Major Facilitator Superfamily	Monocarboxylate transporter 13 OS=Bos taurus OX=9913 GN=SLC16A13 PE=2 SV=1	Solute carrier family 16 member 12 OS=Sus scrofa OX=9823 GN=SLC16A12 PE=4 SV=1	Carbohydrate transport and metabolism	monocarboxylate transporter 12 [Sus scrofa]
SscrChr14G233690	126595046	126657733	-	Coenzyme transport and metabolism	Molecular Function: pantothenate kinase activity (GO:0004594);; Molecular Function: ATP binding (GO:0005524);; Biological Process: coenzyme A biosynthetic process (GO:0015937);	PANK1_2_3, CAB1, coaW; type II pantothenate kinase [EC:2.7.1.33]	Coenzyme transport and metabolism	Fumble	Pantothenate kinase 3 OS=Bos taurus OX=9913 GN=PANK3 PE=2 SV=1	Pantothenate kinase 1 OS=Sus scrofa OX=9823 PE=4 SV=1	Coenzyme transport and metabolism	pantothenate kinase 1 isoform X1 [Sus scrofa]
SscrChr14G233840	128857312	129053278	-	--	Molecular Function: mRNA 3'-UTR binding (GO:0003730);; Molecular Function: translation regulator activity (GO:0045182);	CPEB, ORB; cytoplasmic polyadenylation element-binding protein	Translation, ribosomal structure and biogenesis	RNA recognition motif	Cytoplasmic polyadenylation element-binding protein 1 OS=Pongo abelii OX=9601 GN=CPEB1 PE=2 SV=1	Cytoplasmic polyadenylation element binding protein 3 OS=Sus scrofa OX=9823 GN=CPEB3 PE=3 SV=2	Translation, ribosomal structure and biogenesis	cytoplasmic polyadenylation element-binding protein 3 isoform X11 [Sus scrofa]
SscrChr14G236340	151502797	151727496	-	--	Cellular Component: plasma membrane (GO:0005886);; Cellular Component: obsolete anchored component of membrane (GO:0031225);; Molecular Function: signaling receptor activity (GO:0038023);	GFRA; GDNF family receptor alpha	--	GDNF/GAS1 domain	GDNF family receptor alpha-2 OS=Pongo abelii OX=9601 GN=GFRA2 PE=2 SV=2	GDNF family receptor alpha OS=Sus scrofa OX=9823 PE=3 SV=1	Signal transduction mechanisms	GDNF family receptor alpha-1 isoform X2 [Vicugna pacos]
SscrChr14G236380	151735713	151872779	+	--	Cellular Component: cytoplasm (GO:0005737);	CCDC172; coiled-coil domain-containing protein 172	--	--	Coiled-coil domain-containing protein 172 OS=Bos taurus OX=9913 GN=CCDC172 PE=2 SV=1	Coiled-coil domain-containing protein 172 OS=Sus scrofa OX=9823 PE=3 SV=1	Function unknown	coiled-coil domain-containing protein 172 [Phacochoerus africanus]
SscrChr14G223980	44432335	44621102	+	Cell wall/membrane/envelope biogenesis	Molecular Function: protein kinase activity (GO:0004672);; Molecular Function: ATP binding (GO:0005524);; Biological Process: protein phosphorylation (GO:0006468);	NEK1_4_5; serine/threonine-protein kinase Nek1/4/5 [EC:2.7.11.1]	--	Protein kinase domain	Serine/threonine-protein kinase Nek11 OS=Macaca fascicularis OX=9541 GN=NEK11 PE=2 SV=1	NIMA related kinase 1 OS=Sus scrofa OX=9823 GN=NEK1 PE=4 SV=1	Signal transduction mechanisms	serine/threonine-protein kinase Nek1 isoform X4 [Sus scrofa]
SscrChr14G224450	49202272	49204017	-	--	Molecular Function: G protein-coupled receptor activity (GO:0004930);; Cellular Component: plasma membrane (GO:0005886);; Cellular Component: membrane (GO:0016021);; Molecular Function: Wnt receptor activity (GO:0042813);	FZD9_10, CD349_50; frizzled 9/10	Signal transduction mechanisms	Frizzled/Smoothened family membrane region	Frizzled-6 OS=Pongo abelii OX=9601 GN=FZD6 PE=2 SV=1	Frizzled class receptor 10 OS=Sus scrofa OX=9823 PE=3 SV=1	Signal transduction mechanisms	frizzled-10 [Sus scrofa]
SscrChr14G224460	49328264	49330902	-	--	Molecular Function: nucleic acid binding (GO:0003676);	YBX1, NSEP1; Y-box-binding protein 1	Translation, ribosomal structure and biogenesis	'Cold-shock' DNA-binding domain	Y-box-binding protein 1 OS=Bos taurus OX=9913 GN=YBX1 PE=2 SV=3	CSD domain-containing protein OS=Rhinopithecus roxellana OX=61622 PE=4 SV=1	Translation, ribosomal structure and biogenesis	Y-box-binding protein 1-like [Lutra lutra]
SscrChr14G225570	56632329	56890526	+	--	Molecular Function: RNA polymerase II transcription regulatory region sequence-specific DNA binding (GO:0000977);; Molecular Function: RNA polymerase II cis-regulatory region sequence-specific DNA binding (GO:0000978);; Molecular Function: DNA-binding transcription factor activity, RNA polymerase II-specific (GO:0000981);; Molecular Function: DNA-binding transcription repressor activity, RNA poly…	CUTL; homeobox protein cut-like	Transcription	CUT domain	Homeobox protein cut-like 1 (Fragment) OS=Canis lupus familiaris OX=9615 GN=CUX1 PE=2 SV=1	Homeobox protein cut-like OS=Sus scrofa OX=9823 GN=CUX2 PE=3 SV=3	Transcription	homeobox protein cut-like 2 [Sus scrofa]
SscrChr14G225800	59511011	59616081	+	Inorganic ion transport and metabolism	Molecular Function: nitric-oxide synthase activity (GO:0004517);; Molecular Function: calmodulin binding (GO:0005516);; Biological Process: nitric oxide biosynthetic process (GO:0006809);; Molecular Function: FMN binding (GO:0010181);; Molecular Function: heme binding (GO:0020037);; Cellular Component: sarcolemma (GO:0042383);; Cellular Component: dendritic spine (GO:0043197);; Molecular Function…	NOS1; nitric-oxide synthase, brain [EC:1.14.13.39]	Energy production and conversion	Nitric oxide synthase, oxygenase domain	Nitric oxide synthase, brain OS=Oryctolagus cuniculus OX=9986 GN=NOS1 PE=2 SV=1	Nitric oxide synthase, brain OS=Sus scrofa OX=9823 GN=NOS1 PE=3 SV=1	Energy production and conversion	nitric oxide synthase, brain isoform X1 [Sus scrofa]
SscrChr14G225810	59622698	59660499	+	Signal transduction mechanisms	Molecular Function: DNA binding (GO:0003677);	FBXO21; F-box protein 21	--	Transglutaminase-like superfamily	F-box only protein 21 OS=Pongo abelii OX=9601 GN=FBXO21 PE=2 SV=1	F-box protein 21 OS=Sus scrofa OX=9823 GN=FBXO21 PE=4 SV=1	Function unknown	F-box only protein 21 isoform X3 [Sus scrofa]
SscrChr14G225820	59675436	59747540	+	--	Molecular Function: calcium ion binding (GO:0005509);	TESC, CHP3; calcineurin B homologous protein 3	Signal transduction mechanisms	EF-hand domain pair	Calcineurin B homologous protein 1 OS=Bos taurus OX=9913 GN=CHP1 PE=2 SV=1	Calcineurin B homologous protein 3 isoform 1 (Fragment) OS=Sus scrofa OX=9823 PE=4 SV=1	Signal transduction mechanisms	TPA: tescalcin-like [Bos taurus]
SscrChr14G225850	59922037	59922312	+	--	Cellular Component: mitochondrion (GO:0005739);; Cellular Component: membrane (GO:0016021);; Biological Process: positive regulation of protein-containing complex assembly (GO:0031334);; Biological Process: positive regulation of apoptotic process (GO:0043065);; Biological Process: positive regulation of release of cytochrome c from mitochondria (GO:0090200);	HRK; activator of apoptosis harakiri	--	Activator of apoptosis harakiri	--	Harakiri, BCL2 interacting protein OS=Sus scrofa OX=9823 GN=HRK PE=4 SV=1	Function unknown	activator of apoptosis harakiri [Sus scrofa]
SscrChr14G225880	59946230	60011420	-	--	Cellular Component: membrane (GO:0016021);; Molecular Function: metal ion binding (GO:0046872);; Molecular Function: ubiquitin protein ligase activity (GO:0061630);; Biological Process: positive regulation of ERAD pathway (GO:1904294);	--	Function unknown	Zinc finger, C3HC4 type (RING finger)	RING finger and transmembrane domain-containing protein 2 OS=Pongo abelii OX=9601 GN=RNFT2 PE=2 SV=1	F-box and WD repeat domain containing 8 OS=Sus scrofa OX=9823 GN=RNFT2 PE=4 SV=1	Posttranslational modification, protein turnover, chaperones	RING finger and transmembrane domain-containing protein 2 [Sus scrofa]
SscrChr14G225890	60013767	60188627	+	--	Cellular Component: Golgi membrane (GO:0000139);; Cellular Component: membrane (GO:0016021);; Biological Process: positive regulation of SREBP signaling pathway (GO:2000640);	--	Function unknown	SREBP regulating gene protein	SREBP regulating gene protein OS=Bos taurus OX=9913 GN=SPRING PE=2 SV=1	SREBP regulating gene protein OS=Sus scrofa OX=9823 PE=3 SV=1	Function unknown	UPF0454 protein C12orf49 homolog isoform X9 [Sus scrofa]
SscrChr15G243410	101511144	101646966	+	--	Molecular Function: protein phosphatase inhibitor activity (GO:0004864);; Biological Process: signal transduction (GO:0007165);	PPP1R1C; protein phosphatase 1 regulatory subunit 1C	--	Protein phosphatase inhibitor 1/DARPP-32	Protein phosphatase 1 regulatory subunit 1C OS=Pongo abelii OX=9601 GN=PPP1R1C PE=3 SV=1	Protein phosphatase 1 regulatory inhibitor subunit 1C OS=Sus scrofa OX=9823 GN=PPP1R1C PE=3 SV=1	Function unknown	protein phosphatase 1 regulatory subunit 1C [Sus scrofa]
SscrChr15G243420	101666749	101911694	-	--	Molecular Function: 3',5'-cyclic-nucleotide phosphodiesterase activity (GO:0004114);; Biological Process: signal transduction (GO:0007165);; Molecular Function: metal ion binding (GO:0046872);	PDE1; calcium/calmodulin-dependent 3',5'-cyclic nucleotide phosphodiesterase [EC:3.1.4.17]	Signal transduction mechanisms	3'5'-cyclic nucleotide phosphodiesterase	Dual specificity calcium/calmodulin-dependent 3',5'-cyclic nucleotide phosphodiesterase 1A OS=Bos taurus OX=9913 GN=PDE1A PE=1 SV=3	Phosphodiesterase OS=Sus scrofa OX=9823 GN=PDE1A PE=3 SV=1	Signal transduction mechanisms	calcium/calmodulin-dependent 3',5'-cyclic nucleotide phosphodiesterase 1A isoform X8 [Sus scrofa]
SscrChr15G243420	101666749	101911694	-	--	Molecular Function: 3',5'-cyclic-nucleotide phosphodiesterase activity (GO:0004114);; Biological Process: signal transduction (GO:0007165);; Molecular Function: metal ion binding (GO:0046872);	PDE1; calcium/calmodulin-dependent 3',5'-cyclic nucleotide phosphodiesterase [EC:3.1.4.17]	Signal transduction mechanisms	3'5'-cyclic nucleotide phosphodiesterase	Dual specificity calcium/calmodulin-dependent 3',5'-cyclic nucleotide phosphodiesterase 1A OS=Bos taurus OX=9913 GN=PDE1A PE=1 SV=3	Phosphodiesterase OS=Sus scrofa OX=9823 GN=PDE1A PE=3 SV=1	Signal transduction mechanisms	calcium/calmodulin-dependent 3',5'-cyclic nucleotide phosphodiesterase 1A isoform X8 [Sus scrofa]
SscrChr15G243430	102239744	102299785	+	Posttranslational modification, protein turnover, chaperones	Cellular Component: endoplasmic reticulum lumen (GO:0005788);; Molecular Function: protein-disulfide reductase activity (GO:0015035);; Cellular Component: membrane (GO:0016021);; Molecular Function: oxidoreductase activity, acting on a sulfur group of donors, disulfide as acceptor (GO:0016671);; Biological Process: obsolete ubiquitin-dependent ERAD pathway (GO:0030433);; Biological Process: prote…	DNAJC10; DnaJ homolog subfamily C member 10 [EC:1.8.4.-]	Posttranslational modification, protein turnover, chaperones	Thioredoxin	DnaJ homolog subfamily C member 10 OS=Pongo abelii OX=9601 GN=DNAJC10 PE=2 SV=1	DnaJ homolog subfamily C member 10 OS=Sus scrofa OX=9823 GN=DNAJC10 PE=4 SV=1	Posttranslational modification, protein turnover, chaperones	dnaJ homolog subfamily C member 10 [Sus scrofa]
SscrChr15G243450	102373588	102412622	-	--	Cellular Component: extracellular region (GO:0005576);; Biological Process: negative regulation of cell population proliferation (GO:0008285);; Biological Process: Wnt signaling pathway (GO:0016055);; Biological Process: cell differentiation (GO:0030154);; Biological Process: negative regulation of cell growth (GO:0030308);; Biological Process: positive regulation of apoptotic process (GO:0043065…	FRZB, SFRP3; secreted frizzled-related protein 3	Signal transduction mechanisms	Fz domain	Secreted frizzled-related protein 3 OS=Pongo abelii OX=9601 GN=FRZB PE=2 SV=1	Secreted frizzled-related protein 3 OS=Sus scrofa OX=9823 GN=FRZB PE=1 SV=1	Signal transduction mechanisms	secreted frizzled-related protein 3 precursor [Sus scrofa]
SscrChr15G243460	102462764	102563640	-	--	Biological Process: embryonic axis specification (GO:0000578);; Biological Process: ameboidal-type cell migration (GO:0001667);; Biological Process: in utero embryonic development (GO:0001701);; Cellular Component: ruffle (GO:0001726);; Biological Process: somitogenesis (GO:0001756);; Biological Process: embryonic epithelial tube formation (GO:0001838);; Biological Process: neural tube formation …	NCKAP1, NAP125; NCK-associated protein 1	General function prediction only	Nck-associated protein 1	--	NCK associated protein 1 OS=Balaenoptera musculus OX=9771 GN=NCKAP1 PE=4 SV=1	Function unknown	nck-associated protein 1 isoform X3 [Sus scrofa]
SscrChr15G243470	102584645	102606809	+	--	Biological Process: protein dephosphorylation (GO:0006470);; Molecular Function: protein tyrosine/serine/threonine phosphatase activity (GO:0008138);	K14165; atypical dual specificity phosphatase [EC:3.1.3.16 3.1.3.48]	Defense mechanisms	Dual specificity phosphatase, catalytic domain	Dual specificity protein phosphatase 10 OS=Bos taurus OX=9913 GN=DUSP10 PE=2 SV=1	Dual specificity protein phosphatase 19 OS=Sus scrofa OX=9823 PE=4 SV=1	Defense mechanisms	dual specificity protein phosphatase 19 isoform X2 [Sus scrofa]
SscrChr15G243480	102623245	102649648	+	--	Molecular Function: nucleic acid binding (GO:0003676);; Cellular Component: nuclear pore (GO:0005643);; Biological Process: protein transport (GO:0015031);; Molecular Function: structural constituent of nuclear pore (GO:0017056);; Cellular Component: nuclear membrane (GO:0031965);; Biological Process: mRNA transport (GO:0051028);	NUP35, NUP53; nuclear pore complex protein Nup53	Cell cycle control, cell division, chromosome partitioning	Nup53/35/40-type RNA recognition motif	--	Nucleoporin NUP53 OS=Sus scrofa OX=9823 GN=DUSP19 PE=3 SV=1	Cell cycle control, cell division, chromosome partitioning	nucleoporin NUP53 [Sus scrofa]
SscrChr15G243490	103877675	104181240	+	--	Cellular Component: nucleus (GO:0005634);; Cellular Component: cytoplasm (GO:0005737);; Cellular Component: plasma membrane (GO:0005886);; Biological Process: positive regulation of gene expression (GO:0010628);; Biological Process: positive regulation of neuron projection development (GO:0010976);; Cellular Component: growth cone (GO:0030426);; Cellular Component: neuronal cell body (GO:0043025)…	--	--	Zinc-finger double-stranded RNA-binding	--	Zinc finger protein 804A OS=Sus scrofa OX=9823 GN=ZNF804A PE=4 SV=1	Function unknown	zinc finger protein 804A isoform X1 [Sus scrofa]
SscrChr15G243530	105665023	105772286	+	Secondary metabolites biosynthesis, transport and catabolism	Biological Process: cell adhesion (GO:0007155);; Biological Process: integrin-mediated signaling pathway (GO:0007229);; Cellular Component: integrin complex (GO:0008305);	ITGAV, CD51; integrin alpha V	Extracellular structures	Integrin alpha	Integrin alpha-V OS=Bos taurus OX=9913 GN=ITGAV PE=1 SV=3	Integrin subunit alpha V OS=Sus scrofa OX=9823 GN=ITGAV PE=3 SV=1	Extracellular structures	integrin alpha-V precursor [Sus scrofa]
SscrChr15G243540	105784510	105858216	+	--	Cellular Component: membrane (GO:0016021);	--	--	Uncharacterised protein family UPF0560	Protein FAM171A1 OS=Pongo abelii OX=9601 GN=FAM171A1 PE=2 SV=1	Protein FAM171B OS=Sus scrofa OX=9823 PE=3 SV=1	Function unknown	protein FAM171B [Sus scrofa]
SscrChr15G243560	106298325	106338562	-	--	Biological Process: angiogenesis (GO:0001525);; Molecular Function: adrenomedullin receptor activity (GO:0001605);; Molecular Function: calcitonin gene-related peptide receptor activity (GO:0001635);; Molecular Function: calcitonin receptor activity (GO:0004948);; Cellular Component: lysosome (GO:0005764);; Cellular Component: endosome (GO:0005768);; Cellular Component: endoplasmic reticulum (GO:…	CALCRL; calcitonin receptor-like	Signal transduction mechanisms	7 transmembrane receptor (Secretin family)	Calcitonin gene-related peptide type 1 receptor OS=Sus scrofa OX=9823 GN=CALCRL PE=1 SV=1	Calcitonin gene-related peptide type 1 receptor OS=Sus scrofa OX=9823 GN=CALCRL PE=3 SV=1	Signal transduction mechanisms	calcitonin gene-related peptide type 1 receptor precursor [Sus scrofa]
SscrChr15G243570	106406515	106460586	-	Function unknown	Molecular Function: serine-type endopeptidase inhibitor activity (GO:0004867);; Cellular Component: extracellular space (GO:0005615);; Cellular Component: caveola (GO:0005901);; Biological Process: blood coagulation (GO:0007596);; Cellular Component: cell surface (GO:0009986);; Biological Process: negative regulation of blood coagulation (GO:0030195);; Biological Process: cellular response to ste…	TFPI; tissue factor pathway inhibitor	Posttranslational modification, protein turnover, chaperones	Kunitz/Bovine pancreatic trypsin inhibitor domain	Tissue factor pathway inhibitor OS=Macaca mulatta OX=9544 GN=TFPI PE=2 SV=1	Tissue factor pathway inhibitor OS=Sus scrofa OX=9823 GN=TFPI PE=2 SV=1	Posttranslational modification, protein turnover, chaperones	tissue factor pathway inhibitor precursor [Sus scrofa]
SscrChr15G243580	107045362	107308471	+	--	Molecular Function: protein binding (GO:0005515);; Biological Process: transport (GO:0006810);; Biological Process: endocytosis (GO:0006897);; Biological Process: phagocytosis (GO:0006909);; Biological Process: phagocytosis, engulfment (GO:0006911);; Biological Process: apoptotic process (GO:0006915);; Biological Process: biological_process (GO:0008150);; Biological Process: cell death (GO:000821…	GULP1, CED6; PTB domain-containing engulfment adapter protein 1	General function prediction only	Phosphotyrosine interaction domain (PTB/PID)	--	GULP PTB domain containing engulfment adaptor 1 OS=Sus scrofa OX=9823 GN=GULP1 PE=4 SV=3	Signal transduction mechanisms	PTB domain-containing engulfment adapter protein 1 isoform X9 [Sus scrofa]
SscrChr15G243590	107617689	107657153	+	--	Molecular Function: extracellular matrix structural constituent (GO:0005201);; Molecular Function: metal ion binding (GO:0046872);	COL3A; collagen type III alpha	Extracellular structures	Collagen triple helix repeat (20 copies)	Collagen alpha-1(II) chain OS=Bos taurus OX=9913 GN=COL2A1 PE=1 SV=4	Collagen type III alpha 1 chain OS=Sus scrofa OX=9823 GN=COL3A1 PE=4 SV=1	Extracellular structures	collagen alpha-1(III) chain [Phacochoerus africanus]
SscrChr15G243610	107674159	107819439	-	--	Biological Process: skeletal system development (GO:0001501);; Molecular Function: extracellular matrix structural constituent (GO:0005201);; Cellular Component: collagen type V trimer (GO:0005588);; Biological Process: collagen fibril organization (GO:0030199);; Biological Process: skin development (GO:0043588);; Molecular Function: SMAD binding (GO:0046332);; Molecular Function: metal ion bindi…	COL5AS; collagen type V/XI/XXIV/XXVII, alpha	Extracellular structures	Collagen triple helix repeat (20 copies)	Collagen alpha-1(II) chain OS=Bos taurus OX=9913 GN=COL2A1 PE=1 SV=4	Collagen type V alpha 2 chain OS=Sus scrofa OX=9823 GN=COL5A2 PE=4 SV=1	Extracellular structures	collagen alpha-2(V) chain precursor [Sus scrofa]
SscrChr15G243620	108044909	108090789	+	--	Molecular Function: protein binding (GO:0005515);; Cellular Component: cellular_component (GO:0005575);; Cellular Component: intracellular anatomical structure (GO:0005622);; Cellular Component: obsolete cell (GO:0005623);; Cellular Component: nucleus (GO:0005634);; Cellular Component: nucleoplasm (GO:0005654);; Cellular Component: nucleolus (GO:0005730);; Biological Process: nucleobase-containin…	NAN1, UTP17, WDR75; NET1-associated nuclear protein 1 (U3 small nucleolar RNA-associated protein 17)	General function prediction only	WD domain, G-beta repeat	--	WD repeat domain 75 OS=Sus scrofa OX=9823 GN=WDR75 PE=4 SV=1	Function unknown	WD repeat-containing protein 75 isoform X1 [Sus scrofa]
SscrChr15G243630	108207571	108225757	-	--	Molecular Function: iron ion transmembrane transporter activity (GO:0005381);; Cellular Component: nucleoplasm (GO:0005654);; Cellular Component: cytosol (GO:0005829);; Biological Process: intracellular iron ion homeostasis (GO:0006879);; Cellular Component: membrane (GO:0016021);; Cellular Component: basolateral plasma membrane (GO:0016323);; Molecular Function: peptide hormone binding (GO:00170…	SLC40A1, FPN1; solute carrier family 40 (iron-regulated transporter), member 1	Inorganic ion transport and metabolism	Ferroportin1 (FPN1)	Solute carrier family 40 protein member 1 OS=Canis lupus familiaris OX=9615 GN=SLC40A1 PE=3 SV=3	Solute carrier family 40 protein OS=Sus scrofa OX=9823 GN=SLC40A1 PE=3 SV=1	Inorganic ion transport and metabolism	solute carrier family 40 member 1 isoform X1 [Sus scrofa]
SscrChr15G243640	108326703	108336772	+	Amino acid transport and metabolism	Molecular Function: asparagine synthase (glutamine-hydrolyzing) activity (GO:0004066);; Biological Process: asparagine biosynthetic process (GO:0006529);	--	Amino acid transport and metabolism	Asparagine synthase	Asparagine synthetase domain-containing protein 1 OS=Bos taurus OX=9913 GN=ASNSD1 PE=2 SV=1	Asparagine synthetase domain containing 1 OS=Sus scrofa OX=9823 GN=ASNSD1 PE=4 SV=1	Amino acid transport and metabolism	asparagine synthetase domain-containing protein 1 [Sus scrofa]
SscrChr15G243660	108341733	108401139	+	--	Molecular Function: protein binding (GO:0005515);	--	--	Armadillo/beta-catenin-like repeat	--	Ankyrin and armadillo repeat containing OS=Sus scrofa OX=9823 GN=ANKAR PE=4 SV=1	Signal transduction mechanisms	ankyrin and armadillo repeat-containing protein [Sus scrofa]
SscrChr15G243670	108404729	108416250	-	Translation, ribosomal structure and biogenesis	Biological Process: tRNA threonylcarbamoyladenosine modification (GO:0002949);; Cellular Component: mitochondrion (GO:0005739);; Molecular Function: acyltransferase activity, transferring groups other than amino-acyl groups (GO:0016747);; Molecular Function: metal ion binding (GO:0046872);	OSGEP, KAE1, QRI7; N6-L-threonylcarbamoyladenine synthase [EC:2.3.1.234]	Posttranslational modification, protein turnover, chaperones	tRNA N6-adenosine threonylcarbamoyltransferase	--	tRNA N6-adenosine threonylcarbamoyltransferase, mitochondrial OS=Sus scrofa OX=9823 GN=OSGEPL1 PE=3 SV=1	Posttranslational modification, protein turnover, chaperones	probable tRNA N6-adenosine threonylcarbamoyltransferase, mitochondrial isoform X1 [Sus scrofa]
SscrChr15G243680	108425854	108442410	-	--	Cellular Component: endoplasmic reticulum membrane (GO:0005789);; Biological Process: ceramide metabolic process (GO:0006672);; Cellular Component: membrane (GO:0016021);; Biological Process: negative regulation of sphingolipid biosynthetic process (GO:0090155);; Biological Process: regulation of ceramide biosynthetic process (GO:2000303);	--	Function unknown	ORMDL family	ORM1-like protein 1 OS=Pongo abelii OX=9601 GN=ORMDL1 PE=2 SV=1	ORM1-like protein 1 OS=Sus scrofa OX=9823 PE=3 SV=1	Function unknown	ORMDL sphingolipid biosynthesis regulator 1 [Phyllostomus discolor]
SscrChr15G243690	108451737	108540521	+	Replication, recombination and repair	Molecular Function: ATP binding (GO:0005524);; Cellular Component: nucleus (GO:0005634);; Cellular Component: cytoplasm (GO:0005737);; Biological Process: mismatch repair (GO:0006298);; Molecular Function: ATP hydrolysis activity (GO:0016887);; Molecular Function: mismatched DNA binding (GO:0030983);; Cellular Component: mismatch repair complex (GO:0032300);; Molecular Function: ATP-dependent DNA…	PMS1; DNA mismatch repair protein PMS1	Replication, recombination and repair	DNA mismatch repair protein, C-terminal domain	--	PMS1 homolog 1, mismatch repair system component OS=Sus scrofa OX=9823 GN=PMS1 PE=3 SV=1	Replication, recombination and repair	PMS1 protein homolog 1 isoform X2 [Sus scrofa]
SscrChr15G243700	108687974	108692888	-	--	Molecular Function: cytokine activity (GO:0005125);; Cellular Component: extracellular space (GO:0005615);; Biological Process: transforming growth factor beta receptor signaling pathway (GO:0007179);; Molecular Function: growth factor activity (GO:0008083);; Molecular Function: heparin binding (GO:0008201);; Biological Process: positive regulation of lamellipodium assembly (GO:0010592);; Biologi…	MSTN, GDF8; growth differentiation factor 8	Signal transduction mechanisms	Transforming growth factor beta like domain	Growth/differentiation factor 8 OS=Sus scrofa OX=9823 GN=MSTN PE=2 SV=1	Growth/differentiation factor 8 OS=Sus scrofa OX=9823 GN=MSTN PE=2 SV=1	Signal transduction mechanisms	growth/differentiation factor 8 [Phacochoerus africanus]
SscrChr15G243720	108850706	108850993	+	--	Cellular Component: plasma membrane (GO:0005886);; Molecular Function: protein kinase A regulatory subunit binding (GO:0034237);	--	--	Small membrane A-kinase anchor protein	Small membrane A-kinase anchor protein OS=Bos taurus OX=9913 PE=3 SV=1	Small membrane A-kinase anchor protein OS=Sus scrofa OX=9823 GN=C15H2orf88 PE=1 SV=1	Function unknown	small membrane A-kinase anchor protein [Sus scrofa]
SscrChr15G243740	108856587	108992717	-	Lipid transport and metabolism	Molecular Function: 3-hydroxyisobutyryl-CoA hydrolase activity (GO:0003860);; Biological Process: valine catabolic process (GO:0006574);	HIBCH; 3-hydroxyisobutyryl-CoA hydrolase [EC:3.1.2.4]	Lipid transport and metabolism	Enoyl-CoA hydratase/isomerase	3-hydroxyisobutyryl-CoA hydrolase, mitochondrial OS=Bos taurus OX=9913 GN=HIBCH PE=2 SV=1	3-hydroxyisobutyryl-CoA hydrolase, mitochondrial OS=Sus scrofa OX=9823 GN=HIBCH PE=3 SV=1	Lipid transport and metabolism	3-hydroxyisobutyryl-CoA hydrolase, mitochondrial isoform X1 [Sus scrofa]
SscrChr15G243750	109008084	109038823	+	Inorganic ion transport and metabolism	Biological Process: phosphatidylinositol phosphate biosynthetic process (GO:0046854);; Biological Process: obsolete inositol phosphate dephosphorylation (GO:0046855);; Molecular Function: metal ion binding (GO:0046872);	INPP1; inositol polyphosphate 1-phosphatase [EC:3.1.3.57]	Nucleotide transport and metabolism	Inositol monophosphatase family	Inositol polyphosphate 1-phosphatase OS=Bos taurus OX=9913 GN=INPP1 PE=1 SV=2	Inositol polyphosphate-1-phosphatase OS=Sus scrofa OX=9823 GN=INPP1 PE=3 SV=1	Nucleotide transport and metabolism	inositol polyphosphate 1-phosphatase [Sus scrofa]
SscrChr15G243770	109066906	109092805	-	--	Molecular Function: translation initiation factor activity (GO:0003743);	--	--	--	--	translation initiation factor IF-2-like OS=Tursiops truncatus OX=9739 GN=LOC117313052 PE=4 SV=1	--	basic proline-rich protein-like [Orcinus orca]
SscrChr15G243780	109066931	109171328	+	Carbohydrate transport and metabolism	Cellular Component: membrane (GO:0016021);	--	General function prediction only	MFS_1 like family	Major facilitator superfamily domain-containing protein 6 OS=Sus scrofa OX=9823 GN=MFSD6 PE=2 SV=1	Major facilitator superfamily domain-containing protein 6 OS=Sus scrofa OX=9823 PE=3 SV=1	Function unknown	major facilitator superfamily domain-containing protein 6 [Sus scrofa]
SscrChr15G243870	109949000	110114550	+	--	Molecular Function: cytoskeletal motor activity (GO:0003774);; Molecular Function: actin binding (GO:0003779);; Molecular Function: ATP binding (GO:0005524);; Cellular Component: myosin complex (GO:0016459);	MYO1; myosin I	Cytoskeleton	Myosin head (motor domain)	Unconventional myosin-Ia OS=Bos taurus OX=9913 GN=MYO1A PE=2 SV=1	Myosin IB OS=Sus scrofa OX=9823 GN=MYO1B PE=3 SV=1	Cytoskeleton	unconventional myosin-Ib isoform X4 [Sus scrofa]
SscrChr15G243880	110359969	110382062	+	--	Cellular Component: organelle membrane (GO:0031090);	--	General function prediction only	--	SOSS complex subunit B2 OS=Bos taurus OX=9913 GN=NABP1 PE=2 SV=1	Nucleic acid binding protein 1 OS=Sus scrofa OX=9823 GN=NABP1 PE=4 SV=1	Function unknown	hypothetical protein EI555_001033 [Monodon monoceros]
SscrChr15G243920	110646052	110907270	-	--	Cellular Component: membrane (GO:0016021);; Biological Process: negative regulation of cell migration (GO:0030336);; Biological Process: wound healing, spreading of cells (GO:0044319);; Biological Process: negative regulation of integrin biosynthetic process (GO:0045720);; Biological Process: negative regulation of stress fiber assembly (GO:0051497);	TMEFF2; tomoregulin-2	General function prediction only	Kazal-type serine protease inhibitor domain	Tomoregulin-2 OS=Bos taurus OX=9913 GN=TMEFF2 PE=2 SV=1	Transmembrane protein with EGF like and two follistatin like domains 2 OS=Capra hircus OX=9925 GN=TMEFF2 PE=4 SV=1	Function unknown	tomoregulin-2 isoform X2 [Felis catus]
SscrChr15G243930	112611549	112631228	-	--	Molecular Function: acyltransferase activity, transferring groups other than amino-acyl groups (GO:0016747);	ACAA2; acetyl-CoA acyltransferase 2 [EC:2.3.1.16]	--	--	3-ketoacyl-CoA thiolase, mitochondrial OS=Bos taurus OX=9913 GN=ACAA2 PE=2 SV=1	Thiolase_N domain-containing protein OS=Ovis aries OX=9940 PE=3 SV=1	Lipid transport and metabolism	hypothetical protein DBR06_SOUSAS16110002, partial [Sousa chinensis]
SscrChr15G243960	113792829	114049837	-	--	Molecular Function: calcium ion binding (GO:0005509);; Molecular Function: ATP binding (GO:0005524);; Cellular Component: microtubule (GO:0005874);; Cellular Component: axoneme (GO:0005930);; Biological Process: microtubule-based movement (GO:0007018);; Molecular Function: minus-end-directed microtubule motor activity (GO:0008569);; Cellular Component: dynein complex (GO:0030286);	DNAH; dynein axonemal heavy chain	Cytoskeleton	Hydrolytic ATP binding site of dynein motor region	Dynein axonemal heavy chain 11 OS=Sus scrofa OX=9823 GN=DNAH11 PE=1 SV=4	EF-hand domain-containing protein OS=Sus scrofa OX=9823 PE=3 SV=1	Cytoskeleton	LOW QUALITY PROTEIN: dynein heavy chain 7, axonemal [Sus scrofa]
SscrChr15G244020	114614897	114710256	+	--	--	--	--	--	--	Coiled-coil domain containing 150 OS=Sus scrofa OX=9823 GN=CCDC150 PE=4 SV=1	Function unknown	coiled-coil domain-containing protein 150 isoform X1 [Sus scrofa]
SscrChr15G244060	115349403	115393790	-	--	Biological Process: spliceosomal complex assembly (GO:0000245);; Molecular Function: mRNA binding (GO:0003729);; Cellular Component: spliceosomal complex (GO:0005681);	SF3B1, SAP155; splicing factor 3B subunit 1	RNA processing and modification	Splicing factor 3B subunit 1	--	splicing factor 3B subunit 1 isoform X1 OS=Enhydra lutris kenyoni OX=391180 GN=LOC111145177 PE=3 SV=1	RNA processing and modification	splicing factor 3B subunit 1 isoform X1 [Enhydra lutris kenyoni]
SscrChr15G244070	115409981	115425532	+	Translation, ribosomal structure and biogenesis	Biological Process: ubiquinone biosynthetic process (GO:0006744);; Biological Process: cellular respiration (GO:0045333);; Molecular Function: ubiquinone binding (GO:0048039);	COQ10; coenzyme Q-binding protein COQ10	Lipid transport and metabolism	Polyketide cyclase / dehydrase and lipid transport	Coenzyme Q-binding protein COQ10 homolog B, mitochondrial OS=Pongo abelii OX=9601 GN=COQ10B PE=2 SV=1	Polyketide_cyc domain-containing protein OS=Sus scrofa OX=9823 PE=3 SV=1	Lipid transport and metabolism	coenzyme Q-binding protein COQ10 homolog B, mitochondrial [Sus scrofa]
SscrChr15G244080	115430277	115453050	-	Posttranslational modification, protein turnover, chaperones	Molecular Function: ATP binding (GO:0005524);; Cellular Component: chaperonin-containing T-complex (GO:0005832);; Biological Process: protein refolding (GO:0042026);; Molecular Function: ATP-dependent protein folding chaperone (GO:0140662);	groEL, HSPD1; chaperonin GroEL [EC:5.6.1.7]	Posttranslational modification, protein turnover, chaperones	TCP-1/cpn60 chaperonin family	60 kDa heat shock protein, mitochondrial OS=Bos taurus OX=9913 GN=HSPD1 PE=1 SV=2	60 kDa heat shock protein, mitochondrial OS=Bos indicus OX=9915 GN=HSPD1 PE=3 SV=1	Posttranslational modification, protein turnover, chaperones	60 kDa heat shock protein, mitochondrial isoform X1 [Bos taurus]
SscrChr15G244180	117522997	117566577	-	Amino acid transport and metabolism	Molecular Function: folic acid binding (GO:0005542);; Molecular Function: transferase activity (GO:0016740);	--	--	Formiminotransferase domain, N-terminal subdomain	--	Formiminotransferase N-terminal subdomain-containing protein isoform 1 OS=Sus scrofa OX=9823 GN=LOC100522040 PE=4 SV=1	Amino acid transport and metabolism	glutamate formimidoyltransferase-like isoform X1 [Sus scrofa]
SscrChr15G244430	118867291	118897974	+	--	Cellular Component: cytoplasm (GO:0005737);; Biological Process: proteolysis (GO:0006508);; Biological Process: apoptotic process (GO:0006915);; Biological Process: activation of cysteine-type endopeptidase activity involved in apoptotic process (GO:0006919);; Molecular Function: cysteine-type endopeptidase activity involved in apoptotic process (GO:0097153);; Molecular Function: cysteine-type en…	CFLAR, FLIP; CASP8 and FADD-like apoptosis regulator	Cell cycle control, cell division, chromosome partitioning	Death effector domain	CASP8 and FADD-like apoptosis regulator OS=Pongo abelii OX=9601 GN=CFLAR PE=2 SV=1	CASP8 and FADD like apoptosis regulator OS=Sus scrofa OX=9823 GN=CFLAR PE=3 SV=1	Cell cycle control, cell division, chromosome partitioning	CASP8 and FADD-like apoptosis regulator isoform X1 [Sus scrofa]
SscrChr15G244440	118916353	118953339	+	--	Cellular Component: cytoplasm (GO:0005737);; Biological Process: proteolysis (GO:0006508);; Biological Process: regulation of apoptotic process (GO:0042981);; Molecular Function: cysteine-type endopeptidase activity involved in apoptotic signaling pathway (GO:0097199);	CASP10; caspase 10 [EC:3.4.22.63]	Cell cycle control, cell division, chromosome partitioning	Caspase domain	Caspase-3 OS=Macaca fascicularis OX=9541 GN=CASP3 PE=2 SV=1	Caspase-10 OS=Sus scrofa OX=9823 GN=CASP10 PE=3 SV=1	Cell cycle control, cell division, chromosome partitioning	caspase-10 isoform X1 [Sus scrofa]
SscrChr15G244450	118981151	119005554	+	--	Molecular Function: cysteine-type endopeptidase activity (GO:0004197);; Cellular Component: cytoplasm (GO:0005737);; Biological Process: proteolysis (GO:0006508);; Biological Process: apoptotic process (GO:0006915);; Biological Process: regulation of apoptotic process (GO:0042981);	CASP8; caspase 8 [EC:3.4.22.61]	Cell cycle control, cell division, chromosome partitioning	Death effector domain	Caspase-3 OS=Oryctolagus cuniculus OX=9986 GN=CASP3 PE=2 SV=1	Caspase 8 OS=Sus scrofa OX=9823 GN=CASP8 PE=3 SV=1	Cell cycle control, cell division, chromosome partitioning	caspase-8 [Sus scrofa]
SscrChr15G244460	119007944	119036079	-	--	Cellular Component: outer dense fiber (GO:0001520);; Cellular Component: cellular_component (GO:0005575);; Cellular Component: intracellular anatomical structure (GO:0005622);; Cellular Component: obsolete cell (GO:0005623);; Cellular Component: cytoplasm (GO:0005737);; Cellular Component: cytoskeleton (GO:0005856);; Cellular Component: cilium (GO:0005929);; Cellular Component: motile cilium (GO:…	FLACC1, ALS2CR12; flagellum-associated coiled-coil domain-containing protein 1	--	--	--	Flagellum associated containing coiled-coil domains 1 OS=Sus scrofa OX=9823 GN=FLACC1 PE=4 SV=2	Function unknown	amyotrophic lateral sclerosis 2 chromosomal region candidate gene 12 protein isoform X1 [Sus scrofa]
SscrChr15G244530	119385943	119457709	-	--	Molecular Function: guanyl-nucleotide exchange factor activity (GO:0005085);; Cellular Component: membrane (GO:0016021);	ALS2; amyotrophic lateral sclerosis 2 protein	Function unknown	Regulator of chromosome condensation (RCC1) repeat	Alsin OS=Pan troglodytes OX=9598 GN=ALS2 PE=2 SV=1	Alsin Rho guanine nucleotide exchange factor ALS2 OS=Sus scrofa OX=9823 GN=ALS2 PE=4 SV=1	Signal transduction mechanisms	alsin isoform X1 [Sus scrofa]
SscrChr15G244560	119457879	119562614	+	General function prediction only	Molecular Function: cyclin-dependent protein serine/threonine kinase activity (GO:0004693);; Molecular Function: ATP binding (GO:0005524);; Biological Process: protein phosphorylation (GO:0006468);	CDK15, PFTK2; cyclin-dependent kinase 15 [EC:2.7.11.22]	General function prediction only	Protein kinase domain	Cyclin-dependent kinase 14 OS=Dasypus novemcinctus OX=9361 GN=CDK14 PE=3 SV=1	Protein kinase domain-containing protein OS=Sus scrofa OX=9823 PE=3 SV=1	Signal transduction mechanisms	cyclin-dependent kinase 15 isoform X5 [Sus scrofa]
SscrChr15G244660	120026864	120198048	+	--	Biological Process: blood vessel development (GO:0001568);; Biological Process: osteoblast differentiation (GO:0001649);; Biological Process: mesoderm formation (GO:0001707);; Biological Process: maternal placenta development (GO:0001893);; Biological Process: endothelial cell proliferation (GO:0001935);; Biological Process: positive regulation of endothelial cell proliferation (GO:0001938);; Bio…	BMPR2; bone morphogenetic protein receptor type-2 [EC:2.7.11.30]	Signal transduction mechanisms	Protein kinase domain	Anti-Muellerian hormone type-2 receptor OS=Oryctolagus cuniculus OX=9986 GN=AMHR2 PE=2 SV=1	Receptor protein serine/threonine kinase OS=Sus scrofa OX=9823 GN=BMPR2 PE=2 SV=2	Signal transduction mechanisms	bone morphogenetic protein receptor type-2 precursor [Sus scrofa]
SscrChr15G244760	120832324	120956589	+	--	Cellular Component: cytoskeleton (GO:0005856);; Biological Process: actin polymerization or depolymerization (GO:0008154);; Cellular Component: lamellipodium (GO:0030027);; Cellular Component: filopodium (GO:0030175);; Cellular Component: anchoring junction (GO:0070161);	ABI2; abl interactor 2	--	Abl-interactor HHR	--	Abl interactor 2 OS=Sus scrofa OX=9823 GN=ABI2 PE=3 SV=1	Signal transduction mechanisms	abl interactor 2 isoform X11 [Sus scrofa]
SscrChr15G244780	120962697	121030568	-	--	Biological Process: signal transduction (GO:0007165);	RAPH1; Ras-associated and pleckstrin homology domains-containing protein 1	Signal transduction mechanisms	Ras association (RalGDS/AF-6) domain	Growth factor receptor-bound protein 14 OS=Bos taurus OX=9913 GN=GRB14 PE=1 SV=1	Ras association (RalGDS/AF-6) and pleckstrin homology domains 1 OS=Sus scrofa OX=9823 PE=4 SV=1	Cytoskeleton	LOW QUALITY PROTEIN: ras-associated and pleckstrin homology domains-containing protein 1 [Sus scrofa]
SscrChr15G244890	123346886	123348925	-	--	--	--	--	--	--	Apoptosis inhibitor 5 OS=Sus scrofa OX=9823 GN=API5 PE=3 SV=1	--	--
SscrChr15G244910	123362554	123427431	-	--	Cellular Component: nucleus (GO:0005634);	INO80D; INO80 complex subunit D	--	Potential DNA-binding domain	KAT8 regulatory NSL complex subunit 2 OS=Pongo abelii OX=9601 GN=KANSL2 PE=2 SV=1	INO80 complex subunit D OS=Sus scrofa OX=9823 PE=4 SV=1	Function unknown	INO80 complex subunit D isoform X1 [Phacochoerus africanus]
SscrChr15G245050	124331041	124427995	-	--	Biological Process: cell morphogenesis (GO:0000902);; Biological Process: obsolete cell morphogenesis involved in differentiation (GO:0000904);; Molecular Function: transcription cis-regulatory region binding (GO:0000976);; Molecular Function: RNA polymerase II transcription regulatory region sequence-specific DNA binding (GO:0000977);; Molecular Function: RNA polymerase II cis-regulatory region …	KLF6_7; krueppel-like factor 6/7	General function prediction only	Zinc finger, C2H2 type	Krueppel-like factor 14 OS=Gorilla gorilla gorilla OX=9595 GN=KLF14 PE=3 SV=1	Krueppel-like factor 7 isoform X1 OS=Hipposideros armiger OX=186990 GN=KLF7 PE=4 SV=1	Transcription	Krueppel-like factor 7 isoform X1 [Sus scrofa]
SscrChr15G245180	125269791	125272278	-	--	Molecular Function: structural constituent of eye lens (GO:0005212);	CRYG; gamma-crystallin	--	Beta/Gamma crystallin	Gamma-crystallin F OS=Bos taurus OX=9913 GN=CRYGF PE=1 SV=3	Gamma-crystallin F OS=Sus scrofa OX=9823 GN=LOC100154892 PE=3 SV=1	Function unknown	gamma-crystallin F [Sus scrofa]
SscrChr15G245190	125295237	125313857	-	Function unknown	Molecular Function: structural constituent of eye lens (GO:0005212);	CRYG; gamma-crystallin	--	Beta/Gamma crystallin	Gamma-crystallin C OS=Canis lupus familiaris OX=9615 GN=CRYGC PE=2 SV=1	Gamma-crystallin C OS=Pteropus alecto OX=9402 GN=PAL_GLEAN10026170 PE=3 SV=1	Function unknown	Gamma-crystallin C [Pteropus alecto]
SscrChr15G245200	125315666	125342407	-	--	Molecular Function: structural constituent of eye lens (GO:0005212);	--	--	Family of unknown function (DUF5563)	Uncharacterized protein C2orf80 homolog OS=Pongo abelii OX=9601 PE=2 SV=1	Gamma-crystallin C OS=Myotis brandtii OX=109478 GN=D623_10028373 PE=3 SV=1	Function unknown	uncharacterized protein C2orf80 isoform X2 [Bubalus bubalis]
SscrChr15G245210	125380622	125402674	-	Energy production and conversion	Molecular Function: magnesium ion binding (GO:0000287);; Molecular Function: isocitrate dehydrogenase (NADP+) activity (GO:0004450);; Biological Process: glyoxylate cycle (GO:0006097);; Biological Process: tricarboxylic acid cycle (GO:0006099);; Biological Process: isocitrate metabolic process (GO:0006102);; Molecular Function: NAD binding (GO:0051287);	IDH1, IDH2, icd; isocitrate dehydrogenase [EC:1.1.1.42]	Energy production and conversion	Isocitrate/isopropylmalate dehydrogenase	Isocitrate dehydrogenase [NADP] cytoplasmic OS=Bos taurus OX=9913 GN=IDH1 PE=2 SV=1	Isocitrate dehydrogenase [NADP] OS=Sus scrofa OX=9823 PE=3 SV=1	Energy production and conversion	isocitrate dehydrogenase [NADP] cytoplasmic isoform X1 [Sus scrofa]
SscrChr15G245230	125549162	125639890	+	--	Molecular Function: G protein-coupled receptor activity (GO:0004930);; Biological Process: cell surface receptor signaling pathway (GO:0007166);; Cellular Component: membrane (GO:0016021);	PTHR2; parathyroid hormone receptor 2	Signal transduction mechanisms	7 transmembrane receptor (Secretin family)	Parathyroid hormone/parathyroid hormone-related peptide receptor OS=Didelphis virginiana OX=9267 GN=PTH1R PE=1 SV=2	Parathyroid hormone 2 receptor OS=Sus scrofa OX=9823 PE=4 SV=1	Signal transduction mechanisms	parathyroid hormone 2 receptor isoform X1 [Phacochoerus africanus]
SscrChr15G245310	126965164	127000458	-	Lipid transport and metabolism	Molecular Function: long-chain fatty acyl-CoA dehydrogenase activity (GO:0004466);; Cellular Component: mitochondrial matrix (GO:0005759);; Biological Process: long-chain fatty acid catabolic process (GO:0042758);; Molecular Function: flavin adenine dinucleotide binding (GO:0050660);	ACADL; long-chain-acyl-CoA dehydrogenase [EC:1.3.8.8]	--	Acyl-CoA dehydrogenase, C-terminal domain	Long-chain specific acyl-CoA dehydrogenase, mitochondrial OS=Sus scrofa OX=9823 GN=ACADL PE=2 SV=1	Long-chain specific acyl-CoA dehydrogenase, mitochondrial OS=Sus scrofa OX=9823 PE=3 SV=1	--	long-chain specific acyl-CoA dehydrogenase, mitochondrial precursor [Sus scrofa]
SscrChr15G239230	39653667	39654280	-	--	Molecular Function: structural constituent of ribosome (GO:0003735);; Cellular Component: ribosome (GO:0005840);; Biological Process: translation (GO:0006412);; Cellular Component: ribonucleoprotein complex (GO:1990904);	RP-L13Ae, RPL13A; large subunit ribosomal protein L13Ae	Translation, ribosomal structure and biogenesis	--	60S ribosomal protein L13a OS=Bos taurus OX=9913 GN=RPL13A PE=2 SV=3	60S ribosomal protein L13a OS=Sus scrofa OX=9823 PE=3 SV=1	Translation, ribosomal structure and biogenesis	60S ribosomal protein L13a-like [Phacochoerus africanus]
SscrChr15G242080	83093589	83302271	-	Signal transduction mechanisms	Molecular Function: voltage-gated potassium channel activity (GO:0005249);; Cellular Component: membrane (GO:0016021);	KCNH7, KV11.3; potassium voltage-gated channel Eag-related subfamily H member 7	--	Ion transport protein	Potassium voltage-gated channel subfamily H member 2 OS=Oryctolagus cuniculus OX=9986 GN=KCNH2 PE=2 SV=3	Cyclic nucleotide-binding domain-containing protein OS=Sus scrofa OX=9823 PE=4 SV=1	--	potassium voltage-gated channel subfamily H member 7 isoform X5 [Sus scrofa]
[truncated: 378 more rows]

## Sheet: Table S9
Table S9 The genes in the region of top 5% FST and top 5% π ratio (YX vs WZS pigs)
GeneID	Gene_start(bp)	Gene_end(bp)	orientation	COG_class_annotation	GO_annotation	KEGG_annotation	KOG_class_annotation	Pfam_annotation	Swissprot_annotation	TrEMBL_annotation	eggNOG_class	eggNOG_class_annotation	nr_annotation
[truncated: 523 more rows]

## Sheet: Table S10
Table S10 The differences of five pig breeds
Population parameters		Regions number		Genes number
top 5% FST Duroc_WZS		533		2232
top 5% FST LW_WZS		485		2258
top 5% FST YX_WZS		423		2246
top 5% FST TC_WZS		719		2730
top 5% π ratio Duroc_divided_WZS		651		2371
top 5% π ratio LW_ divided _WZS		655		2186
[truncated: 10 more rows]

[truncated: 10 more sheets: Table S11, Table S12, Table S13, Table S14, Table S15, Table S16, Table S17, Table S18, Table S19, Table S20]
